# Supplementary material for: Plasma Metabolomic Profiling Reveals Preliminary Biomarkers of Pork Quality Based on pH Value
Source: Foods. 2022 Dec 11;11(24):4005. doi: 10.3390/foods11244005 (PMC9778167; doi:10.3390/foods11244005)
Supplement: Supplementary file 1 [file foods-11-04005-s001.zip]

Archive with 2 entries (2 files):
- Table S1 The list of all annotated metabolites.xlsx
- Table S2.pdf
