# Supplementary material for: Plasma Metabolomic Profiling Reveals Preliminary Biomarkers of Pork Quality Based on pH Value
Source: Foods. 2022 Dec 11;11(24):4005. doi: 10.3390/foods11244005 (PMC9778167; doi:10.3390/foods11244005)
Supplement: Supplementary file 1 [file foods-11-04005-s001.zip › Table S1 The list of all annotated metabolites.xlsx]

## Sheet: pos
ID	Name	Formula	Molecular Weight	RT [min]	m/z	mzCloud_Results	mzVault_Results	MassList_Results	HpH_1	HpH_2	HpH_3	HpH_4	HpH_5	HpH_6	HpH_7	HpH_8	HpH_9	HpH_10	LpH_1	LpH_2	LpH_3	LpH_4	LpH_5	LpH_6	LpH_7	LpH_8	LpH_9	LpH_10	FC	log2FC	Pvalue	VIP
Com_10016_pos	PC (16:2e/24:1)	C48 H92 N O7 P	825.655	11.413	826.663	No results	Invalid mass	No results	2.09598e+06	2.21477e+06	2.01595e+06	1.62096e+06	1.36842e+06	2.21346e+06	2.02995e+06	1.73071e+06	2.3888e+06	2.06222e+06	1.21663e+06	1.2266e+06	1.23691e+06	4.27471e+06	3.41345e+06	2.15217e+06	2.48382e+06	2.87924e+06	1.82917e+06	2.89452e+06	0.836238	-0.258015	0.520372	0.334477
Com_10022_pos	N-Carbamyl-L-glutamicacid	C6 H10 N2 O5	190.06	1.171	191.067	No results	No results	Full match	4.29479e+06	3.82345e+06	4.08714e+06	3.31538e+06	2.44098e+06	3.12089e+06	2.25921e+06	2.33969e+06	3.21888e+06	2.44001e+06	2.32484e+06	2.09168e+06	2.12048e+06	1.84667e+06	2.45551e+06	1.70297e+06	1.96901e+06	1.57892e+06	1.65215e+06	1.56194e+06	1.6235	0.699112	0.000108258	1.4805
Com_10046_pos	PC (20:3e/22:3)	C50 H90 N O7 P	865.649	11.401	866.656	No results	Invalid mass	No results	415314	566645	392403	316973	215029	269936	248355	367605	299293	240635	251028	201539	418854	406413	357163	543598	494720	454592	351153	3.9761e+06	0.446964	-1.16177	0.184421	0.635466
Com_10079_pos	6-Methoxy-2-naphthoic acid	C12 H10 O3	202.062	5.579	203.069	No results	No results	Full match	1.91559e+06	1.40782e+06	935349	1.77454e+06	1.28834e+06	1.3476e+06	1.36322e+06	1.53382e+06	1.76876e+06	1.86609e+06	899663	723776	949194	497070	849978	983434	1.34993e+06	815951	1.712e+06	825714	1.58234	0.662064	0.00141808	1.28274
Com_10096_pos	LSD-d3	C20 H22 [2]H3 N3 O	326.223	6.539	327.23	Invalid mass	No results	No results	664759	483363	735119	520594	505434	480037	341412	779653	331593	293542	436864	207830	285501	154540	320164	294037	244359	177829	205738	162195	2.06323	1.04491	0.000129921	1.43484
Com_102_pos	PC (18:1/20:5)	C46 H80 N O8 P	805.559	11.342	806.567	No results	Full match	No results	5.61817e+08	3.98399e+08	3.76504e+08	3.71166e+08	2.95331e+08	1.59808e+08	4.16287e+08	1.52756e+08	6.05406e+08	5.48194e+08	4.67451e+08	5.28098e+08	5.58496e+08	2.09352e+08	1.34643e+08	6.83398e+08	8.86548e+08	8.89123e+08	7.17166e+08	6.8876e+08	0.67424	-0.568666	0.1783	0.624887
Com_1022_pos	Methyl indole-3-acetate	C11 H11 N O2	189.078	5.844	190.086	Invalid mass	Invalid mass	No results	1.62291e+07	4.63874e+07	1.79873e+07	2.96122e+07	1.56377e+07	1.04539e+08	3.52598e+07	1.6344e+07	6.97108e+07	3.75993e+07	4.94148e+07	1.70458e+07	1.17295e+07	3.24138e+07	1.08974e+07	3.61893e+07	1.70529e+07	1.12776e+07	2.82389e+07	5.15608e+07	1.46455	0.550454	0.255495	0.53325
Com_10277_pos	Mezlocillin	C21 H25 N5 O8 S2	534.161	11.046	535.17	Invalid mass	No results	No results	406729	391838	452751	492954	360558	349011	359550	327184	463643	374662	314832	305166	365811	405647	346039	720916	361877	519225	354108	374297	0.978112	-0.0319285	0.972703	0.0753397
Com_10298_pos	N1-(2,3-dihydro-1,4-benzodioxin-6-yl)acetamide	C10 H11 N O3	193.071	1.171	194.078	Invalid mass	No results	No results	3.43886e+06	2.72754e+06	2.90849e+06	3.53448e+06	2.55176e+06	2.50837e+06	2.0867e+06	2.11264e+06	3.37084e+06	2.5412e+06	1.60961e+06	2.29249e+06	2.1625e+06	1.84739e+06	2.1034e+06	1.64812e+06	1.88141e+06	1.43102e+06	1.54969e+06	1.69213e+06	1.52493	0.608745	4.71507e-05	1.49407
Com_10325_pos	Virginiamycin	C28 H35 N3 O7	507.228	6.583	508.235	Invalid mass	No results	No results	1.13932e+06	3.82421e+06	642865	2.25593e+06	2.44221e+06	1.69753e+06	2.38014e+06	2.82495e+06	1.68367e+06	216390	2.81277e+06	537992	550036	362477	3.62256e+06	919547	620931	471868	747009	1.23943e+06	1.60773	0.685021	0.147759	0.639601
Com_10328_pos	PC (16:1/16:1)	C40 H76 N O8 P	729.532	9.751	730.539	No results	Full match	No results	1.18238e+06	709040	896258	1.98369e+06	1.18486e+06	705168	1.55137e+06	2.3509e+06	2.40868e+06	2.35914e+06	1.49394e+06	899673	1.02919e+06	820018	801810	899181	1.3584e+06	2.4422e+06	1.04464e+06	1.53923e+06	1.2436	0.314526	0.36589	0.453836
Com_10356_pos	Xanthurenic Acid	C10 H7 N O4	205.037	1.29	206.044	No results	No results	Full match	576582	2.08778e+06	508550	618765	1.79452e+06	3.22306e+06	3.59196e+06	624960	3.73638e+06	539556	222449	307358	495852	361408	466175	435277	452114	322208	451783	487902	4.3228	2.11197	0.00183406	1.32728
Com_1038_pos	PE (18:1e/20:4)	C43 H78 N O7 P	751.549	11.175	752.556	No results	Full match	No results	3.72696e+07	3.62501e+07	4.97427e+07	2.94407e+07	5.64138e+06	5.5182e+07	3.14523e+07	4.84919e+07	5.98464e+07	1.00956e+08	3.6217e+07	6.28994e+07	5.44993e+07	6.2425e+07	4.41726e+07	3.12821e+07	8.67203e+07	4.06266e+07	2.56057e+07	1.10928e+07	0.997218	-0.00401904	0.835692	0.102673
Com_10384_pos	PC (22:3e/15:0)	C45 H86 N O7 P	783.627	9.919	784.634	No results	Invalid mass	No results	513661	458331	921386	474846	747437	1.28856e+06	2.48795e+06	548203	552511	748590	516798	610283	530563	580021	586329	1.80886e+06	687391	1.11112e+06	897156	831053	1.07131	0.0993822	0.982637	0.0316894
Com_10419_pos	3-(3,4-Dihydroxyphenyl)-2-Methylalanine	C10 H13 N O4	211.083	5.713	212.091	No results	No results	Full match	1.66795e+06	1.03864e+06	1.20135e+06	1.28303e+06	1.72727e+06	1.12366e+06	1.01352e+06	1.65957e+06	1.1417e+06	883847	853408	1.68768e+06	635696	1.46944e+06	756964	836551	848373	905311	698356	1.35978e+06	1.26752	0.342008	0.0557915	0.835039
Com_10490_pos	PC (19:2/18:3)	C45 H80 N O8 P	793.554	7.108	794.561	No results	Invalid mass	No results	581971	2.55583e+06	1.4386e+06	1.69022e+06	1.85569e+06	1.9644e+06	2.00581e+06	1.72575e+06	1.91892e+06	548105	359151	541177	869283	82269	211211	1.05827e+06	198922	350109	488608	93220.7	3.82983	1.93728	0.000225991	1.43719
Com_1050_pos	PC (18:3e/2:0)	C28 H52 N O7 P	545.346	9.11	546.354	No results	Full match	No results	2.88142e+07	2.25585e+07	2.12621e+07	1.96608e+07	1.9773e+07	2.77108e+07	6.46631e+07	2.48502e+07	3.52962e+07	3.08255e+07	6.02395e+07	4.5509e+07	4.53993e+07	2.81569e+07	5.17603e+07	4.59282e+07	3.76129e+07	3.57366e+07	6.71327e+07	3.78424e+07	0.648809	-0.624134	0.00376756	1.18405
Com_1056_pos	4-Hydroxyisoleucine	C6 H13 N O3	147.089	1.75	148.097	No results	No results	Full match	2.64008e+07	2.9518e+07	6.5981e+07	4.74476e+07	2.22935e+07	2.58571e+07	3.03901e+07	2.86458e+07	4.47927e+07	3.84418e+07	7.39691e+07	3.60796e+07	4.99386e+07	4.64262e+07	5.2919e+07	5.59208e+07	2.74042e+07	3.17485e+07	4.89265e+07	3.74841e+07	0.780719	-0.357125	0.0803176	0.772012
Com_1058_pos	PC (14:0e/22:2)	C44 H86 N O7 P	771.612	10.511	772.619	No results	Full match	No results	1.69206e+07	1.22666e+07	3.43279e+07	1.46313e+07	3.93914e+07	1.57415e+07	1.87886e+07	3.6376e+07	1.94484e+07	5.73176e+07	1.4715e+07	9.26462e+07	2.05424e+07	3.90944e+07	3.0863e+07	1.45687e+07	5.3558e+06	1.43292e+07	1.12859e+07	3.30511e+07	0.959336	-0.0598921	0.680416	0.210318
Com_10609_pos	5,6-dimethyl-3-[5-(trifluoromethyl)pyridin-2-yl]-1,2,4-triazine	C11 H9 F3 N4	254.075	5.06	255.082	Invalid mass	No results	No results	2.59108e+06	1.74933e+06	1.53669e+06	2.45516e+06	414415	1.92147e+06	3.44658e+06	1.21909e+06	2.47559e+06	1.23464e+06	1.93234e+06	1.60269e+06	1.20797e+06	1.55334e+06	2.38757e+06	2.15078e+06	1.95262e+06	1.15236e+06	1.95658e+06	2.90375e+06	1.01298	0.0186087	0.715113	0.316659
Com_1064_pos	11β-Hydroxyandrosterone	C19 H30 O3	306.218	6.56	307.225	Invalid mass	No results	No results	2.30556e+06	4.87847e+06	1.20917e+07	3.22301e+06	2.13454e+06	3.37797e+06	1.83898e+06	1.93767e+06	3.97099e+06	1.48247e+06	6.52548e+06	2.18623e+07	7.8756e+06	4.24805e+06	7.09159e+06	2.31204e+06	2.31534e+06	5.73409e+06	4.01703e+06	7.3496e+06	0.537153	-0.896596	0.0445415	0.862764
Com_10662_pos	P-Aminohippuric Acid	C9 H10 N2 O3	194.068	4.985	195.076	No results	No results	Full match	722502	536952	297350	448788	661813	446980	865094	612698	352026	381468	1.63759e+06	411148	1.65171e+06	285353	3.52078e+06	940922	229348	565163	515189	280238	0.530581	-0.914356	0.366021	0.423641
Com_10698_pos	PC (9:0/9:0)	C26 H52 N O8 P	537.341	7.316	538.348	No results	Full match	No results	1.10139e+06	2.88434e+06	1.35355e+06	1.23976e+06	2.04489e+06	3.36921e+06	3.35451e+06	1.51338e+06	1.36749e+06	1.21063e+06	2.18686e+06	770293	466086	483203	716805	986344	1.50444e+06	1.1431e+06	1.10749e+06	1.26744e+06	1.82835	0.870544	0.00824699	1.10863
Com_10716_pos	ACar 20:1	C27 H52 N O4	453.38	7.45	454.388	No results	Invalid mass	No results	627457	319243	857712	152394	922281	189777	352035	492154	253469	755282	586806	1.13495e+06	924117	925026	783223	664608	1.75103e+06	859853	389011	544137	0.574791	-0.79889	0.01741	1.01214
Com_1074_pos	PC (22:3e/14:0)	C44 H84 N O7 P	769.596	10.306	770.603	No results	Full match	No results	3.77275e+07	2.31531e+07	3.50607e+07	3.43121e+07	2.95329e+07	3.26963e+07	4.53082e+07	5.26935e+07	3.42921e+07	5.48208e+07	1.88134e+07	4.4178e+07	3.64442e+07	3.17505e+07	4.16364e+07	2.66165e+07	6.37758e+07	3.579e+07	3.20756e+07	7.07208e+07	0.944739	-0.0820124	0.898915	0.0676248
Com_10747_pos	PE (20:2/20:3)	C45 H80 N O8 P	793.557	9.591	794.565	No results	Invalid mass	No results	2.54284e+06	1.96958e+06	2.20875e+06	1.71543e+06	2.15768e+06	1.81488e+06	1.84441e+06	931963	2.13063e+06	3.2108e+06	1.44446e+06	1.31856e+06	1.49506e+06	2.05852e+06	546632	941270	1.06796e+06	2.75003e+06	1.8065e+06	1.51855e+06	1.37327	0.457611	0.0556101	0.882133
Com_10755_pos	Dehydroepiandrosterone (DHEA)	C19 H28 O2	270.197	7.816	271.204	Invalid mass	No results	No results	731362	562827	1.22596e+06	546291	676081	447631	434612	402021	590725	606462	2.41916e+06	837446	537853	2.65977e+06	569421	312119	927398	817070	470533	1.70623e+06	0.552898	-0.854916	0.123102	0.789146
Com_10856_pos	Metanephrine	C10 H15 N O3	197.104	5.93	198.112	No results	No results	Full match	857767	509648	576205	545949	555407	706045	569519	441855	622281	476308	483565	498713	555481	3.71476e+06	408898	357437	1.04024e+06	422161	393390	2.48041e+06	0.566002	-0.821122	0.464038	0.378828
Com_1087_pos	SM (d15:0/21:0)	C41 H85 N2 O6 P	732.613	9.985	733.619	No results	Full match	No results	5.50625e+07	2.74555e+07	7.67456e+07	5.62258e+07	9.72402e+07	3.03919e+07	4.47387e+07	4.36463e+07	4.87141e+07	7.74559e+07	4.00967e+07	8.81578e+07	4.73309e+07	2.5432e+07	3.56901e+07	5.5954e+07	3.06811e+07	2.14902e+07	1.48126e+07	2.90497e+07	1.43474	0.520789	0.0628592	0.807885
Com_1096_pos	tetranor-12(R)-HETE	C16 H26 O3	248.176	7.343	249.184	Invalid mass	No results	No results	7.75824e+06	1.22918e+07	2.3603e+07	9.67892e+06	1.77132e+07	1.59631e+07	1.68073e+07	2.27288e+07	1.32095e+07	1.55867e+07	1.10811e+07	2.46092e+07	1.6536e+07	3.22176e+07	1.93899e+07	2.18816e+07	1.00126e+07	1.67506e+07	6.89635e+06	1.37992e+07	0.89702	-0.156788	0.702945	0.295264
Com_10960_pos	LysoPC 20:2	C28 H54 N O7 P	547.364	10.059	548.37	No results	No results	Full match	921940	523763	696325	470239	326295	410590	1.09394e+06	496213	437838	417226	1.58713e+06	885834	991800	1.13577e+06	1.11477e+06	1.25113e+06	552810	775191	1.37372e+06	1.93946e+06	0.499186	-1.00235	0.000473088	1.3594
Com_10988_pos	PC (18:4e/19:2)	C45 H80 N O7 P	777.564	11.142	778.571	No results	Full match	No results	1.68887e+06	1.18717e+06	2.17934e+06	2.56981e+06	1.67724e+06	2.59428e+06	1.23391e+06	522168	1.59016e+06	2.84696e+06	1.23078e+06	1.74668e+06	834869	1.98616e+06	1.20704e+06	1.3282e+06	1.43618e+06	1.02401e+06	633372	899906	1.46748	0.553341	0.0989393	0.741472
Com_11039_pos	4-oxo-4-[(1-phenylethyl)amino]but-2-enoic acid	C12 H13 N O3	236.115	6.243	237.122	Invalid mass	No results	No results	391106	1.26831e+06	131526	274754	529393	3.17646e+06	909300	2.04047e+06	765620	622052	167732	158769	93053.3	129214	205210	325375	142859	84877.4	510812	184991	5.04719	2.33548	0.00113275	1.31817
Com_1117_pos	Lysopc 18:2	C26 H50 N O7 P	519.331	9.457	520.339	No results	No results	Full match	4.77773e+07	6.03973e+07	5.27329e+07	4.50691e+07	5.45994e+07	6.67013e+07	8.61409e+07	4.85515e+07	6.12631e+07	4.50525e+07	5.77954e+07	4.51525e+07	4.11576e+07	4.44872e+07	3.74413e+07	7.76733e+07	5.78885e+07	5.61739e+07	5.74856e+07	7.15598e+07	1.03926	0.0555617	0.661838	0.245211
Com_1118_pos	Methionine sulfoxide	C5 H11 N O3 S	165.046	1.595	148.043	Full match	Full match	No results	3.14102e+07	9.90238e+06	3.29679e+06	1.92689e+07	5.9793e+06	1.80562e+07	2.76214e+07	4.0876e+07	4.91507e+07	3.53286e+07	2.16593e+07	1.22378e+07	6.82299e+07	2.87166e+07	3.0351e+07	4.32237e+07	1.40482e+07	2.68709e+07	3.4004e+07	2.25125e+07	0.798037	-0.325473	0.25208	0.531749
Com_11182_pos	Ouabain	C29 H44 O12	566.267	5.927	567.274	Invalid mass	No results	No results	704687	1.48087e+06	1.60827e+06	630493	631423	1.32024e+06	952893	774888	610207	1.52843e+06	853107	563874	1.2635e+06	435255	458595	778076	362698	587392	817685	661368	1.51033	0.594867	0.0327735	0.914053
Com_11203_pos	Mupirocin	C26 H44 O9	500.29	7.452	501.297	Invalid mass	No results	No results	369602	349295	896236	270141	617639	335755	218197	562839	291950	372197	221758	180534	338674	234816	183485	190753	280408	153189	158865	247936	1.95572	0.967701	0.00145405	1.28919
Com_1123_pos	Nicotinamide	C6 H6 N2 O	122.048	1.946	123.055	No results	No results	Full match	1.31613e+07	9.28001e+06	1.39805e+07	8.31164e+06	8.01431e+06	9.7489e+06	6.51843e+06	6.16713e+06	8.53696e+06	1.15127e+07	1.95669e+07	2.56161e+07	7.74632e+06	2.66726e+07	2.29765e+07	1.79752e+07	9.00219e+07	2.11965e+07	1.98012e+07	6.70072e+07	0.298926	-1.74214	0.001027	1.36499
Com_11232_pos	DL-Dipalmitoylphosphatidylcholine	C40 H80 N O8 P	733.559	11.762	734.566	Full match	Full match	Full match	2.35084e+06	2.31518e+06	2.64889e+06	2.02791e+06	2.16569e+06	2.81055e+06	1.58606e+06	2.43132e+06	3.12002e+06	3.35133e+06	2.20647e+06	1.24434e+06	1.75906e+06	2.19455e+06	1.84165e+06	1.23227e+06	2.62004e+06	1.76614e+06	2.15491e+06	2.13594e+06	1.29508	0.373044	0.0210105	1.00578
Com_1124_pos	Biliverdin	C33 H34 N4 O6	1164.49	6.094	583.255	No results	Invalid mass	No results	3.28688e+06	4.36158e+06	1.90808e+07	3.76751e+06	8.92271e+06	4.42839e+06	3.27481e+06	1.08377e+07	2.40903e+06	6.30303e+06	3.44978e+06	1.61044e+07	6.14673e+06	9.56149e+06	1.50702e+07	7.95001e+06	7.58235e+06	5.39857e+06	2.57434e+06	4.23975e+06	0.853925	-0.227819	0.464417	0.406292
Com_11345_pos	D-Galactosamine	C6 H14 Cl N O5	215.057	5.469	448.147	No results	No results	Full match	265904	1.14911e+06	199905	1.46737e+06	795116	2.26639e+06	3.0462e+06	938406	1.54709e+06	1.04962e+06	48307.3	69762.8	58946	45529.8	147084	154629	63321.6	61357.3	464356	276405	9.15674	3.19483	9.05743e-06	1.56254
Com_11366_pos	PC (14:1e/22:1)	C44 H86 N O7 P	771.605	9.139	772.613	No results	Invalid mass	No results	2.41695e+06	2.1409e+06	1.47062e+06	3.18904e+06	2.14958e+06	841314	1.12487e+06	736332	3.32252e+06	3.14705e+06	2.48737e+06	1.06013e+06	1.54515e+06	3.31376e+06	1.39553e+06	890799	1.11064e+06	547854	518026	547207	1.53089	0.614373	0.0852183	0.76846
Com_11375_pos	Stearoyl ethanolamide	C20 H41 N O2	327.313	10.295	328.32	Full match	No results	No results	954765	1.12619e+06	933173	785579	781889	1.23499e+06	1.14524e+06	1.09065e+06	961121	1.04919e+06	1.06269e+06	1.51066e+06	1.31954e+06	640247	1.92437e+06	1.49936e+06	1.71177e+06	1.79166e+06	951745	1.2634e+06	0.735829	-0.442558	0.0377966	0.921748
Com_1138_pos	gamma-Glutamylleucine	C11 H20 N2 O5	260.137	5.278	261.144	No results	Full match	Full match	4.66361e+07	6.37332e+07	2.7671e+07	5.4405e+07	4.94419e+07	4.1479e+07	9.04029e+07	4.89965e+07	5.24485e+07	3.77699e+07	2.35907e+07	1.97548e+07	1.73558e+07	1.93522e+07	3.67656e+07	3.39916e+07	3.11821e+07	1.16305e+07	2.22209e+07	1.60608e+07	2.21204	1.14538	4.77432e-05	1.48855
Com_11443_pos	PC (18:1e/16:1)	C42 H82 N O7 P	743.583	10.741	744.59	No results	Full match	No results	1.85845e+06	1.28503e+06	1.22578e+06	1.89014e+06	576449	1.66443e+06	1.39991e+06	692549	2.68904e+06	1.87219e+06	1.24685e+06	782198	1.40038e+06	1.25553e+06	1.06272e+06	1.32512e+06	737306	1.58606e+06	1.50474e+06	1.70368e+06	1.20226	0.265747	0.476295	0.452785
Com_1149_pos	octadec-9-ynoic acid	C18 H32 O2	262.229	8.102	263.236	Invalid mass	No results	No results	4.65977e+06	3.5154e+07	5.15239e+07	2.77861e+07	4.55025e+07	7.41622e+07	5.09849e+07	4.25844e+07	3.23937e+07	5.15562e+07	1.60767e+07	2.31205e+07	1.56205e+07	2.36429e+07	1.89228e+07	1.01768e+07	6.46794e+06	3.51205e+07	3.0869e+06	1.40481e+07	2.5036	1.324	0.0110732	1.05654
Com_11521_pos	cis-gondoic acid	C20 H38 O2	310.286	9.453	311.293	No results	No results	Full match	435595	547428	896343	640065	905840	771485	681683	978649	813656	861134	546627	1.91692e+06	754043	946234	761424	652369	725592	558547	524266	506980	0.954248	-0.0675641	0.941729	0.397579
Com_1159_pos	PC (20:2/20:3)	C48 H86 N O8 P	835.607	11.387	836.614	No results	Full match	No results	4.25168e+07	3.80467e+07	6.37364e+07	6.58976e+07	4.05799e+07	5.3315e+07	5.24e+07	1.77862e+07	3.07692e+07	3.34898e+07	4.91382e+07	3.91025e+07	1.79191e+07	6.81257e+07	5.57465e+07	5.31768e+07	3.27607e+07	7.26641e+07	2.98227e+07	4.10937e+07	0.954276	-0.0675214	0.844291	0.32162
Com_1167_pos	5-[(10Z)-14-(3,5-dihydroxyphenyl)tetradec-10-en-1-yl]benzene-1,3-diol	C26 H36 O4	412.257	7.556	413.265	Invalid mass	No results	No results	6.06403e+06	2.07877e+07	9.99355e+06	1.35217e+07	2.57506e+07	1.48033e+07	3.66488e+07	8.27385e+07	6.77358e+06	3.74859e+06	2.85786e+06	5.25668e+06	4.91993e+06	3.73422e+06	2.41756e+06	4.65656e+06	4.24339e+06	5.30966e+06	5.22278e+06	5.83245e+06	4.96794	2.31265	0.00202603	1.31868
Com_117_pos	3-(2,3-dihydro-1H-indol-1-yl)-2-[(2-furylmethyl)sulfonyl]acrylonitrile	C16 H14 N2 O3 S	314.071	1.553	315.078	Full match	No results	No results	296243	239702	246781	1.02094e+06	237849	195648	205964	182619	247399	209140	1.58945e+09	1.04242e+09	1.2446e+09	1.68406e+09	1.46145e+09	1.54728e+09	8.97536e+08	1.35051e+09	1.61611e+09	1.69495e+09	0.000218163	-12.1623	1.40354e-15	1.89776
Com_1171_pos	Isoquinoline	C9 H7 N	129.058	5.842	130.065	Full match	No results	No results	1.98277e+07	5.95514e+07	2.10706e+07	2.64339e+07	1.92802e+07	8.63485e+07	3.55802e+07	3.4707e+07	5.96393e+07	3.3417e+07	4.19625e+07	1.68155e+07	1.20241e+07	2.96258e+07	1.26569e+07	3.18471e+07	1.90305e+07	1.07688e+07	3.38259e+07	5.05041e+07	1.52804	0.611682	0.0880145	0.755905
Com_1174_pos	DL-Lysine	C6 H14 N2 O2	146.105	1.069	147.113	Full match	Full match	Full match	5.23418e+07	4.78674e+07	2.77906e+07	6.04484e+07	5.03218e+07	4.62279e+07	8.67924e+07	5.79855e+07	5.94635e+07	5.01629e+07	5.73526e+07	3.64433e+07	6.35614e+07	4.90361e+07	6.43637e+07	8.01954e+07	4.27081e+07	4.66001e+07	2.38561e+07	5.23687e+07	1.04437	0.0626329	0.69246	0.180278
Com_11788_pos	3-Methoxy prostaglandin F1α	C21 H38 O6	408.248	7.666	409.255	Invalid mass	No results	No results	1.08084e+06	2.49342e+06	1.15946e+06	1.41389e+06	1.22576e+06	2.27089e+06	2.82293e+06	1.45149e+06	1.82617e+06	245168	313958	487239	416907	278238	528687	775654	613342	554747	565801	615734	3.10467	1.63444	0.00102837	1.34416
Com_1180_pos	N-Tetradecanamide	C14 H29 N O	227.224	8.647	228.231	No results	No results	Full match	3.66599e+07	3.65559e+07	2.39012e+07	2.34889e+07	2.33939e+07	3.78368e+07	3.46081e+07	3.46487e+07	3.23721e+07	2.55446e+07	5.02064e+07	4.41201e+07	5.86909e+07	4.64106e+07	3.44967e+07	5.20842e+07	3.68726e+07	4.21392e+07	3.36569e+07	4.69832e+07	0.693375	-0.528292	0.00048439	1.35012
Com_11843_pos	4-(3,4-dihydro-2H-1,5-benzodioxepin-7-ylamino)-4-oxobutanoic acid	C13 H15 N O5	265.094	5.483	266.101	Invalid mass	No results	No results	636049	577299	494121	661332	720716	534183	449007	703752	826157	669912	424405	535917	863882	791384	482373	369445	1.29358e+06	602053	764359	2.92981e+06	0.692545	-0.53002	0.395295	0.392378
Com_1186_pos	ACar 18:1	C25 H48 N O4	425.349	6.963	426.356	No results	Invalid mass	No results	6.66158e+06	4.70216e+06	2.5121e+07	5.08414e+06	2.17787e+07	6.81452e+06	7.94201e+06	1.7764e+07	3.64253e+06	1.80909e+07	5.77007e+06	3.53866e+07	1.56203e+07	2.15829e+07	1.03645e+07	8.71004e+06	2.26796e+07	1.83452e+07	3.56715e+06	7.00041e+06	0.789129	-0.341667	0.449409	0.394429
Com_11873_pos	NKK	C16 H32 N6 O5	388.242	10.971	389.249	Full match	No results	No results	1.028e+06	445210	468936	1.34557e+06	417676	459503	516791	417566	2.74554e+06	1.9013e+06	428854	323306	2.53484e+06	709705	2.15941e+06	818468	1.01561e+06	846106	882176	931918	0.915092	-0.128011	0.598073	0.23955
Com_11898_pos	Oleanolic acid	C30 H48 O3	438.345	7.454	439.352	Invalid mass	No results	No results	159790	186123	453344	125984	566927	99110.1	94156.5	337900	158959	217352	500646	90725.8	315645	1.49721e+06	320616	161372	620175	540852	97695.4	1.0323e+06	0.463499	-1.10936	0.118642	0.712002
Com_1195_pos	Glycerophospho-N-palmitoyl ethanolamine	C21 H44 N O7 P	453.284	9.26	454.292	Full match	Full match	Full match	4.74378e+07	6.01218e+07	2.92802e+07	2.64761e+07	2.65595e+07	4.36734e+07	8.11437e+07	2.94229e+07	3.4571e+07	1.61845e+07	6.79151e+07	5.13868e+07	4.83257e+07	3.4737e+07	7.04647e+07	8.1268e+07	6.1883e+07	7.01715e+07	7.07142e+07	7.06921e+07	0.629218	-0.668367	0.00647911	1.14499
Com_11998_pos	N-[2-hydroxy-3-(4-methoxyphenoxy)propyl]-2-thiophenecarboxamide	C15 H17 N O4 S	307.083	5.901	308.09	Invalid mass	No results	No match	340943	194501	212191	219542	201690	308125	256073	242985	345251	165908	242783	268449	284792	171168	194723	278461	221323	252238	177331	242368	1.06581	0.0919487	0.612916	0.231164
Com_12096_pos	ethyl 4-({[(3-morpholinopropyl)amino]carbothioyl}amino)benzoate	C17 H25 N3 O3 S	373.137	5.305	374.144	Invalid mass	No results	No results	1.80985e+06	1.97367e+06	1.36271e+06	1.80617e+06	2.79502e+06	2.01634e+06	371163	1.66988e+06	1.28794e+06	1.20555e+06	1.2889e+06	945515	2.49678e+06	1.29896e+06	1.34236e+06	1.67123e+06	1.04649e+06	1.14536e+06	2.26061e+06	900651	1.13207	0.178966	0.70344	0.300544
Com_12202_pos	2-Arachidonyl Glycerol ether	C23 H40 O3	364.294	10.555	365.301	Invalid mass	No results	No results	1.06211e+06	553981	669084	535376	526499	410436	1.18419e+06	682604	528788	719777	2.47686e+06	542668	675866	661845	1.79776e+06	1.47163e+06	1.05513e+06	841020	997959	871129	0.603311	-0.729027	0.0270176	0.981407
Com_1224_pos	PC (17:0/18:4)	C43 H78 N O8 P	767.543	10.514	768.551	No results	Full match	No results	1.30758e+07	6.93881e+06	1.52917e+07	5.32873e+07	3.96061e+07	5.69226e+06	4.84788e+07	2.43841e+07	6.03693e+07	9.00782e+07	1.72782e+07	2.5145e+07	1.69376e+07	1.06736e+07	6.32306e+06	2.32475e+06	2.11465e+07	3.14318e+07	7.24353e+06	2.16742e+07	2.23003	1.15706	0.101211	0.731935
Com_12252_pos	Lysope 14:0	C19 H40 N O7 P	425.255	7.37	426.262	No results	No results	Full match	510040	727064	471491	462825	467835	414256	601919	850918	370992	377829	185446	917094	206023	222748	567849	633031	434548	565695	224624	346618	1.22109	0.288167	0.14692	0.660208
Com_12269_pos	6-[4-(trifluoromethyl)phenoxy]pyridin-3-amine	C12 H9 F3 N2 O	254.068	6.168	255.075	Full match	No results	No results	936011	1.0895e+06	511532	1.29454e+06	1.16356e+06	1.89384e+06	1.44254e+06	961606	2.30082e+06	1.897e+06	788539	391435	711594	788333	812709	1.13878e+06	1.95405e+06	1.45436e+06	664480	848440	1.41226	0.498008	0.087211	0.747627
Com_12286_pos	Arctiin	C27 H34 O11	556.191	5.627	557.198	Invalid mass	No results	No results	94688.4	67901.9	60929.4	79648.8	66700	72457.5	60137.1	61033.7	86438.4	70615.4	56199.9	48392.7	59631.6	62209.9	2.66228e+06	57249.2	62821.4	43694.6	51859.9	74802.2	0.22665	-2.14146	0.695372	0.182357
Com_1234_pos	SM (d14:0/23:1)	C42 H85 N2 O6 P	744.612	10.516	745.62	No results	Full match	No results	6.02042e+07	2.5366e+07	4.1043e+07	6.4655e+07	7.64417e+07	4.71085e+07	4.70319e+07	2.79607e+07	5.9209e+07	5.50867e+07	1.86966e+07	5.70059e+07	5.76057e+07	4.22726e+07	8.43547e+07	3.46329e+07	2.96543e+07	3.23807e+07	3.09849e+07	2.98294e+07	1.20768	0.272237	0.224917	0.582963
Com_12401_pos	N-(2-Furoyl)glycine	C7 H7 N O4	169.037	4.92	170.044	No results	Full match	No results	555838	474344	362263	581823	588424	657275	860225	566330	717631	419203	389879	403679	401916	296796	2.60588e+06	1.2527e+06	744839	634843	902519	472939	0.713467	-0.487081	0.552362	0.321761
Com_12436_pos	2-hydroxy-3,6-diphenylcyclohexyl acetate	C20 H22 O3	348.117	6.225	349.124	Invalid mass	No results	No results	1.12416e+06	1.30456e+06	843418	1.3512e+06	1.95098e+06	1.73468e+06	1.54772e+06	1.62769e+06	1.28052e+06	791744	612598	1.64291e+06	1.06019e+06	506510	655064	1.4996e+06	1.19196e+06	1.27432e+06	842030	831122	1.34008	0.422321	0.0540054	0.889751
Com_1249_pos	PC (18:5/18:5)	C44 H68 N O8 P	1538.91	9.341	770.461	No results	Invalid mass	No results	1.5248e+07	2.27894e+07	1.79243e+07	3.26258e+06	2.17145e+07	9.64523e+06	1.98696e+07	1.74246e+07	3.12255e+07	1.28739e+07	5.64448e+07	3.65023e+07	4.65794e+07	3.73016e+07	5.40815e+07	6.84549e+07	5.02742e+07	5.18335e+07	4.4617e+07	4.17444e+07	0.352533	-1.50417	0.000178369	1.51684
Com_12571_pos	3-(3,4-dimethylphenyl)-3,4-dihydro-1,2,3-benzotriazin-4-one	C15 H13 N3 O	291.094	7.768	292.101	Invalid mass	No results	No results	1.03864e+06	1.14313e+06	1.082e+06	901048	873300	1.26356e+06	940366	684173	1.16103e+06	673212	1.67597e+06	909592	1.24957e+06	723051	682007	1.56933e+06	1.39753e+06	1.34688e+06	997911	1.15815e+06	0.833516	-0.262718	0.196802	0.595347
Com_12684_pos	4-ethyl-2-mercapto-6-oxo-1,6-dihydropyrimidine-5-carbonitrile	C7 H7 N3 O S	181.03	4.985	182.038	Full match	No results	No results	55728.8	47853.6	46064.3	53407.2	53750.7	42082.9	40295.4	36701.9	53465.9	41432	107345	77798.5	143252	186822	55935.3	35909.2	36165.3	79177.1	41624.1	66095.9	0.567124	-0.818265	0.0424695	0.911774
Com_1273_pos	L-(+)-Citrulline	C6 H13 N3 O3	175.095	1.274	176.102	Full match	Full match	Full match	4.96139e+07	6.5969e+07	4.9752e+07	4.51059e+07	6.94231e+07	3.84708e+07	5.72159e+07	4.58844e+07	3.87395e+07	3.68322e+07	2.9445e+07	4.28002e+07	1.63022e+07	3.84526e+07	3.35455e+07	5.18926e+07	2.88159e+07	3.18776e+07	3.86047e+07	2.71584e+07	1.46655	0.552428	0.00439191	1.17008
Com_12772_pos	YLK	C21 H34 N4 O5	202.118	5.799	405.243	Invalid mass	No results	No results	411878	331005	369002	321990	358139	311100	184409	346515	401158	454434	1.18886e+06	987592	1.06371e+06	706372	1.40751e+06	1.29904e+06	1.09393e+06	1.4993e+06	1.36603e+06	1.4693e+06	0.288837	-1.79167	8.28291e-10	1.78778
Com_1280_pos	PE (18:2/18:2)	C41 H74 N O8 P	739.513	10.45	740.52	No results	Full match	No results	7.57971e+06	6.1964e+06	3.32886e+06	1.44917e+07	5.49753e+06	2.96838e+06	5.08662e+06	5.00249e+06	9.78505e+07	1.91378e+07	2.21771e+06	8.90438e+06	7.5217e+06	4.48915e+06	3.00166e+06	3.1535e+06	1.24791e+07	6.35306e+06	7.82232e+06	1.18124e+07	2.46683	1.30266	0.353646	0.419149
Com_12959_pos	TMK	C15 H30 N4 O5 S	188.115	1.359	189.122	Invalid mass	No results	No results	983834	831551	650472	1.2427e+06	815448	727862	1.06431e+06	940203	953067	1.07276e+06	1.50264e+06	999747	1.24813e+06	1.33492e+06	2.3101e+06	1.50203e+06	1.80617e+06	1.20232e+06	1.97494e+06	1.3502e+06	0.609421	-0.714489	0.000164587	1.42748
Com_1296_pos	1-(4-methoxyphenyl)propane-1,2-diol	C10 H14 O3	164.083	5.974	165.091	Invalid mass	No results	No match	1.84496e+06	1.21381e+06	1.13574e+06	1.15059e+06	1.01192e+06	1.10974e+06	876788	997527	1.22306e+06	883115	1.72051e+07	5.69191e+06	1.20618e+06	1.13248e+06	904802	1.26272e+06	1.14933e+06	609933	2.04387e+06	8.05855e+07	0.102398	-3.28774	0.113929	0.772022
Com_1298_pos	Cortisol	C21 H30 O5	362.208	6.025	363.216	Full match	Full match	Full match	1.01896e+07	4.99331e+07	2.21195e+07	2.31118e+07	2.35681e+07	4.179e+07	1.90143e+07	1.41292e+07	2.89445e+07	2.65961e+07	2.81829e+07	3.25884e+07	1.91813e+07	1.84591e+07	2.94063e+07	2.45812e+07	6.59199e+06	1.57669e+07	5.66457e+07	1.34722e+07	1.0593	0.0831079	0.663574	0.267733
Com_1309_pos	13,14-Dihydro prostaglandin E1	C20 H36 O5	355.269	7.637	339.25	Invalid mass	No results	No results	2.09439e+07	3.12507e+07	4.79922e+07	2.7273e+07	7.00559e+07	5.42444e+07	5.6329e+07	5.33098e+07	3.2291e+07	3.22778e+07	1.3762e+07	3.23023e+07	2.32254e+07	3.4132e+07	2.22948e+07	1.72845e+07	1.86872e+07	4.14032e+07	7.74995e+06	2.27636e+07	1.82345	0.866674	0.0051157	1.14933
Com_13116_pos	Sphingosine (d18:1)	C18 H37 N O2	321.263	8.044	322.271	Invalid mass	No results	No results	1.02446e+06	932819	556633	594126	732253	1.19656e+06	782975	983206	1.46987e+06	500234	1.49624e+06	965638	1.69473e+06	917990	884769	1.45463e+06	1.00146e+06	1.07032e+06	1.09297e+06	1.2274e+06	0.7431	-0.428373	0.0242414	0.972905
Com_13130_pos	Vitamin B12	C63 H88 Co N14 O14 P	1354.57	5.766	678.295	No results	No results	Full match	154999	294478	205629	242086	268456	426310	438835	416599	209504	329801	474674	233774	447522	180835	575606	466028	462506	372214	506820	450197	0.716204	-0.481557	0.051175	0.861183
Com_1314_pos	N-gamma-Acetyl-N-2-Formyl-5-Methoxykynurenamine	C13 H16 N2 O4	264.11	5.566	265.118	No results	No results	Full match	2.47707e+06	2.03602e+06	1.32225e+06	1.79347e+06	1.51099e+06	2.43127e+06	2.61331e+06	2.12829e+06	2.73026e+06	1.73477e+06	7.11023e+07	3.63156e+06	1.22726e+07	7.72598e+06	7.49562e+06	2.34126e+06	1.17412e+07	5.91953e+06	2.67429e+06	1.49441e+07	0.148573	-2.75076	0.00160599	1.35848
Com_1321_pos	2-[5-(2-hydroxypropyl)oxolan-2-yl]propanoic acid	C10 H18 O4	112.051	5.998	225.109	Invalid mass	No results	No results	2.14265e+07	1.5399e+07	1.77896e+07	1.81674e+07	2.52332e+07	1.97568e+07	2.1758e+07	1.7918e+07	3.53244e+07	1.96318e+07	1.42084e+07	2.21442e+07	1.83516e+07	1.58165e+07	1.79816e+07	1.41513e+07	1.39121e+07	1.27587e+07	1.52997e+07	2.05887e+07	1.28564	0.36249	0.0195293	0.988013
Com_1323_pos	Lysopc 20:4	C28 H50 N O7 P	543.334	9.152	544.341	No results	No results	Full match	3.00721e+07	3.01407e+07	4.11502e+07	3.09711e+07	4.3923e+07	2.64582e+07	5.98636e+07	3.52156e+07	3.93802e+07	4.31862e+07	2.48381e+07	3.00981e+07	3.29187e+07	1.01851e+07	5.28917e+07	4.3639e+07	2.43729e+07	3.27432e+07	3.14464e+07	1.2104e+07	1.28832	0.365496	0.0901558	0.766389
Com_1324_pos	PC (22:5e/18:5)	C48 H78 N O7 P	811.54	7.12	812.547	No results	Invalid mass	No results	2.1441e+06	3.56646e+07	9.11791e+06	2.55107e+07	1.2014e+07	2.45619e+07	2.75438e+07	7.09309e+07	9.74965e+06	315638	277460	3.17566e+06	2.52418e+06	129348	1.06984e+06	7.30587e+06	168299	596022	4.71853e+06	336984	10.7157	3.42166	0.00158249	1.27532
Com_1329_pos	N-Methylisoleucine	C7 H15 N O2	145.11	5.157	146.117	No results	Full match	No results	5.78708e+07	3.6684e+07	3.5323e+07	4.98818e+07	4.14693e+07	3.39442e+07	7.46543e+07	5.43565e+07	6.49771e+07	4.11966e+07	6.00247e+06	1.14925e+07	1.98434e+07	3.78854e+06	2.69544e+07	3.67988e+07	3.30563e+07	2.55895e+07	2.77753e+07	6.93166e+06	2.47365	1.30664	0.00169706	1.32673
Com_1331_pos	1-(2-furyl)pentane-1,4-dione	C9 H10 O3	188.044	5.622	211.033	Invalid mass	No results	No results	1.54254e+06	4.24674e+07	8.84945e+06	3.23258e+07	2.50112e+07	7.38763e+07	5.07455e+07	2.85789e+07	3.32891e+07	2.13936e+07	1.51895e+06	2.67782e+07	1.96438e+06	2.14482e+06	3.84005e+06	7.28935e+06	2.23105e+06	1.81077e+06	8.91766e+06	2.08247e+06	5.43005	2.44097	0.000792618	1.33582
Com_13359_pos	Lagochilin	C20 H36 O5	356.255	6.63	357.262	Full match	No results	No results	387818	1.04898e+06	258397	316639	820704	823801	326938	2.03058e+06	593330	504374	224360	196394	194788	251008	218567	232386	298509	255966	258820	282504	2.94682	1.55916	0.00163684	1.35434
Com_1336_pos	2-Aminoadipic acid	C6 H11 N O4	161.068	1.348	162.076	Full match	Full match	Full match	2.38466e+07	6.21923e+07	2.15115e+07	2.82229e+07	2.56409e+07	5.14286e+07	7.01189e+07	3.0726e+07	6.3932e+07	4.25764e+07	1.89486e+07	1.08297e+07	1.5308e+07	1.68259e+07	1.49445e+07	2.05868e+07	1.56432e+07	1.51466e+07	1.6196e+07	1.35577e+07	2.65969	1.41126	8.04317e-05	1.5459
Com_13370_pos	Octadecanamine	C18 H39 N	269.307	6.904	270.314	Full match	No results	No results	1.083e+06	1.07004e+06	1.38267e+06	889347	1.06631e+06	778193	1.26362e+06	1.0138e+06	878033	903247	933512	921002	962849	957515	974252	1.24612e+06	790979	1.09151e+06	1.33179e+06	1.00422e+06	1.01121	0.0160835	0.916357	0.121333
Com_13470_pos	Dl-2-Amino-3-phosphonopropionic acid	C3 H8 N O5 P	169.013	5.42	170.021	No results	No results	Full match	351346	401655	623945	520213	645038	348876	514902	503315	471040	709005	1.16363e+06	1.03295e+06	760807	2.30951e+06	420574	653713	1.33423e+06	949392	867528	1.97448e+06	0.443832	-1.17192	0.00128148	1.32011
Com_13484_pos	2-[(3S)-1-Benzyl-3-pyrrolidinyl]-1-methyl-1H-benzimidazole	C19 H21 N3	291.172	5.403	292.179	Invalid mass	No results	No results	91357	79095.9	64601.5	83334.8	68472.3	76490.9	160130	82768.5	469330	85107.9	76758.9	41205	48599.4	118176	95729.7	44379.9	44832.3	309709	48071.5	355275	1.06591	0.0920825	0.582736	0.410847
Com_135_pos	PC (14:1e/22:3)	C44 H82 N O7 P	767.581	11.171	768.588	No results	Full match	No results	3.46608e+08	2.95682e+08	5.96287e+08	6.39667e+08	7.6142e+08	6.31582e+08	2.60364e+08	1.22735e+09	6.66078e+08	9.49528e+08	5.30027e+08	4.64474e+08	8.71965e+08	5.39915e+08	4.97402e+08	1.2304e+08	5.03328e+08	3.35652e+08	3.93191e+08	2.98705e+08	1.39864	0.484022	0.165215	0.632897
Com_13524_pos	Glyceraldehyde 3-phosphate diethyl acetal	C7 H15 Ba O7 P	379.96	1.29	380.968	No results	No results	Full match	289894	412170	220048	493792	157832	259010	310244	455134	353222	242744	1.15025e+06	1.13546e+06	570948	674843	1.00084e+06	1.01622e+06	1.19916e+06	916654	1.20786e+06	958250	0.324917	-1.62186	2.61808e-07	1.69931
Com_13529_pos	1-(4-benzylpiperazino)-2-(pyridin-2-ylamino)propan-1-one	C19 H24 N4 O	362.154	9.618	363.16	Invalid mass	No results	No results	375513	307215	644522	404226	443265	643634	601339	294179	689595	577220	1.30137e+06	662824	461101	1.01433e+06	1.56019e+06	504040	432570	865979	623541	476202	0.630298	-0.665893	0.0348942	0.91501
Com_13532_pos	XLR11 N-(2-fluoropentyl) isomer	C21 H28 F N O	329.218	5.418	330.226	Invalid mass	No results	No results	789412	554781	311870	259877	851594	2.06704e+06	685718	881314	710509	372015	146656	214626	53278.3	101642	134935	196187	165482	68902.8	334826	153452	4.767	2.25308	1.39735e-05	1.54522
Com_13598_pos	N'3-(3,4,5-trimethoxybenzylidene)pyridine-3-carbohydrazide	C16 H17 N3 O4	315.128	6.132	316.136	Invalid mass	No results	No results	81937.8	56394.2	161462	95323.7	49171.3	62055.9	53046.4	58153.2	62247.5	58728.5	47012.3	222787	108953	149703	221129	113218	74641.1	106169	72240.9	68738.9	0.623439	-0.681679	0.0472594	0.874928
Com_1362_pos	PC (20:5e/20:0)	C48 H88 N O7 P	821.628	11.103	822.635	No results	Full match	No results	4.47954e+07	3.55899e+07	1.64994e+07	3.23419e+07	6.02766e+07	2.04799e+07	2.78006e+07	2.97745e+07	2.42548e+07	2.50878e+07	1.8197e+07	2.77431e+07	2.53217e+07	8.0425e+07	2.88949e+07	3.04949e+07	1.5121e+07	1.98617e+07	2.25019e+07	4.76025e+07	1.00233	0.00335966	0.763214	0.142336
Com_1367_pos	C-8 Ceramide-1-phosphate	C26 H52 N O6 P	505.352	9.515	506.36	Full match	No results	No results	2.64966e+07	1.49711e+07	1.56379e+07	2.07227e+07	9.1342e+06	5.93091e+06	1.12352e+07	2.85533e+07	2.80725e+07	2.40426e+07	2.38968e+07	3.06564e+07	4.14118e+07	4.33738e+07	3.40997e+07	5.09673e+07	3.35478e+07	6.11917e+07	3.11866e+07	3.7253e+07	0.476791	-1.06857	0.00076511	1.35815
Com_13722_pos	HMH	C17 H25 N7 O4 S	423.169	7.477	424.176	Full match	No results	No results	98413.7	68253.9	78445.2	68387.3	86270.4	72586.6	70573.4	57839.7	88966.1	118969	763285	123404	457140	464858	271235	147899	121187	607663	55990	377649	0.238534	-2.06773	0.0016488	1.35487
Com_1377_pos	5-Hydroxyindole-3-acetic acid	C10 H9 N O3	191.057	5.444	192.065	Full match	Full match	Full match	3.40501e+06	5.85406e+06	2.59904e+06	4.70818e+06	3.6203e+06	5.36156e+06	6.21965e+06	4.4248e+06	3.86496e+06	2.77812e+06	6.67643e+07	2.66631e+06	6.17272e+06	4.36534e+06	5.05221e+06	2.09082e+06	4.19152e+06	2.5369e+06	3.56329e+06	6.3805e+06	0.412739	-1.2767	0.516373	0.388146
Com_1379_pos	Coenzyme Q2	C19 H26 O4	318.182	6.083	319.19	Full match	No results	No results	6.62331e+06	545886	7.23549e+06	2.63723e+06	722077	869421	597424	669297	805370	852917	3.77057e+07	1.13177e+07	2.53945e+06	4.71039e+07	2.16945e+06	770812	2.24137e+07	1.45495e+07	4.13306e+06	7.42183e+07	0.0993836	-3.33085	0.00266257	1.26017
Com_13805_pos	3-hydroxy-3-methylpentanedioic acid	C6 H10 O5	184.034	0.527	185.041	Invalid mass	No results	No results	2.03104e+06	938880	1.20027e+06	1.7621e+06	914271	1.01652e+06	881177	1.06278e+06	1.36394e+06	694839	750350	978642	810243	864795	631866	839680	910215	441241	370801	649608	1.63724	0.711267	0.00367299	1.18129
Com_13828_pos	3,6-diphenyl-1,3a,4,6a-tetrahydropentalene	C20 H18	258.143	5.555	259.15	Invalid mass	No results	No results	536655	500583	447995	546460	550554	398871	559425	423410	701201	579800	837830	625920	1.04565e+06	760218	1.05888e+06	848280	1.95411e+06	677245	1.34993e+06	1.05247e+06	0.513681	-0.961056	0.000166467	1.4764
Com_13838_pos	5-(hydroxymethyl)-4-methoxy-2,5-dihydrofuran-2-one	C6 H8 O4	166.024	5.256	167.031	Invalid mass	No results	No results	1.14878e+06	1.17957e+06	1.25888e+06	1.45717e+06	1.13318e+06	1.39311e+06	1.1563e+06	1.458e+06	1.18827e+06	1.17327e+06	1.87397e+06	833001	1.21896e+06	451084	1.24293e+06	932776	895401	993290	808869	488808	1.28826	0.365428	0.038717	0.930541
Com_13897_pos	PC (18:4e/26:4)	C52 H90 N O7 P	871.644	11.361	872.651	No results	Full match	No results	556413	696311	477271	461465	393435	476499	442317	403890	466689	417308	386459	411324	515742	2.21225e+06	420584	570775	358491	382067	424288	1.64184e+06	0.654248	-0.61209	0.36435	0.434119
Com_13966_pos	SDMA	C8 H18 N4 O2	202.142	1.464	203.15	No results	No results	Full match	1.12693e+06	974510	650335	1.42473e+06	1.14067e+06	1.17437e+06	1.09376e+06	1.16747e+06	1.04451e+06	1.02394e+06	467234	358567	1.16869e+06	481887	666263	522905	410953	556060	583652	535249	1.88147	0.911863	5.05767e-05	1.51473
Com_14043_pos	ACar 20:0	C27 H54 N O4	455.396	7.869	456.403	No results	Invalid mass	No results	336509	439631	417721	251179	842617	278319	398953	492620	323023	266926	156596	452884	281018	412060	704423	630857	499733	641867	192014	304371	0.946601	-0.0791719	0.95927	0.23469
Com_14060_pos	2-{[(4,5-dimethoxy-2-nitrophenethyl)imino]methyl}phenol	C17 H18 N2 O5	330.128	5.635	331.134	Invalid mass	No results	No results	747472	1.89697e+06	602567	1.16735e+06	655770	1.44067e+06	977616	622810	989194	1.1425e+06	1.13941e+06	742688	564238	769982	562551	608270	523593	409207	1.29116e+06	1.33233e+06	1.28948	0.366793	0.152957	0.651611
Com_1421_pos	16,16-Dimethyl prostaglandin A1	C22 H36 O4	346.249	7.35	347.256	Invalid mass	No results	No results	8.36158e+06	5.78375e+06	2.58765e+07	1.87008e+07	1.34605e+07	1.41877e+07	9.17167e+06	1.84189e+07	3.89182e+06	2.35401e+06	1.66758e+06	6.17458e+06	7.60488e+06	1.65124e+06	3.36995e+06	2.01454e+07	6.33249e+06	5.38156e+06	4.14795e+06	2.60009e+06	2.0348	1.02489	0.0362404	0.919421
Com_14268_pos	SM (d16:0/12:1)	C33 H67 N2 O6 P	618.483	11.113	619.49	No results	Invalid mass	No results	577109	1.01604e+06	542966	709755	750308	1.48469e+06	1.15994e+06	597541	586863	837821	369300	437495	418944	440709	386941	367314	374522	308913	353017	404766	2.13962	1.09735	6.05974e-05	1.57928
Com_14301_pos	D-Glucosamine	C6 H13 N O5	179.08	4.928	180.087	No results	No results	Full match	1.23452e+06	817034	833666	1.24981e+06	870544	808356	737364	767738	883521	960323	1.40481e+06	1.35336e+06	1.22638e+06	1.34076e+06	1.22217e+06	1.37653e+06	1.23813e+06	1.02847e+06	1.42646e+06	985289	0.727076	-0.459822	0.000280222	1.40173
Com_14325_pos	Xanthine	C5 H4 N4 O2	152.033	4.697	153.041	No results	Full match	Full match	1.33659e+06	880482	753253	1.23993e+06	843925	772675	604784	648095	842340	661250	1.21786e+06	801380	1.00734e+06	812481	1.33814e+06	1.14547e+06	866410	962534	968770	1.02913e+06	0.845688	-0.241802	0.0768762	0.79205
Com_144_pos	L-Tyrosine	C9 H11 N O3	181.073	2.309	182.081	Full match	Full match	Full match	9.637e+08	1.13036e+09	6.81539e+08	7.79021e+08	1.12807e+09	8.8599e+08	1.17353e+09	1.08673e+09	9.79219e+08	1.0103e+09	6.9484e+08	6.13432e+08	8.93323e+08	4.81831e+08	6.53351e+08	8.21934e+08	5.54568e+08	3.11155e+08	1.07067e+09	9.05422e+08	1.40253	0.488033	0.0105912	1.09601
Com_14412_pos	Thromboxane B1	C20 H36 O6	394.232	7.296	395.239	Invalid mass	No results	No results	900489	1.37916e+06	537337	544875	592157	1.77138e+06	1.02104e+06	1.25296e+06	649420	399822	327321	255726	325494	355421	317072	232882	316378	178851	348812	449338	2.91206	1.54204	5.99924e-05	1.52631
Com_14498_pos	Mag (18:1)	C21 H40 O4	356.291	8.226	357.298	No results	No results	Full match	443974	474046	290319	604301	412770	586372	1.76521e+06	247174	571248	431187	383759	243209	267481	426167	320953	282386	301229	193729	388848	314288	1.86627	0.900162	0.0193006	1.02497
Com_1454_pos	Choline	C5 H13 N O	103.099	1.4	104.106	Invalid mass	Invalid mass	No results	2.92523e+07	2.3696e+07	2.24627e+07	2.70903e+07	3.1991e+07	1.94099e+07	2.60592e+07	2.21883e+07	1.85247e+07	2.18861e+07	2.39087e+07	1.24905e+07	2.89797e+07	1.75398e+07	1.06679e+07	1.55642e+07	1.84426e+07	1.99754e+07	1.44521e+07	1.34843e+07	1.38207	0.46683	0.00654941	1.1474
Com_1459_pos	PC (14:0e/22:3)	C44 H84 N O7 P	769.596	10.514	770.604	No results	Full match	No results	1.18729e+07	9.38626e+06	2.3657e+07	1.8502e+07	2.20943e+07	1.42396e+07	1.40597e+07	2.48017e+07	1.48895e+07	2.93141e+07	6.55866e+06	3.21818e+07	2.86754e+07	2.24835e+07	1.72825e+07	8.78031e+06	2.13764e+07	1.65585e+07	9.97136e+06	1.65686e+07	1.01319	0.0189045	0.745891	0.320811
Com_14601_pos	Dehydrocholic acid	C24 H34 O5	402.236	6.493	403.244	Invalid mass	No results	No results	326982	220094	307971	246095	256400	414345	291975	310898	383630	184215	202693	138357	180396	175862	188589	169399	243602	144239	248297	172737	1.57851	0.65856	0.000313868	1.38658
Com_14655_pos	4-(Diethylamino)salicylaldehyde	C11 H15 N O2	193.108	5.515	194.115	Invalid mass	No results	No results	633986	947361	729360	897853	730089	845683	1.02353e+06	810160	880003	797242	770128	815062	1.01161e+06	1.04058e+06	768812	954363	803107	937778	1.17066e+06	1.16136e+06	0.879344	-0.1855	0.0799386	0.780407
Com_1466_pos	2-[(3S)-1-(3,4-Difluorobenzyl)-3-pyrrolidinyl]-1,3-benzoxazole	C18 H16 F2 N2 O	314.125	6.089	315.133	Invalid mass	No results	No results	2.26711e+06	1.20535e+06	4.24828e+06	1.49133e+06	1.70334e+06	1.63547e+06	1.5276e+06	1.4842e+06	451646	1.76017e+06	1.59725e+06	7.22337e+06	3.38081e+06	6.07932e+06	3.0541e+06	3.0726e+06	2.60745e+06	1.94865e+06	2.73351e+06	3.00697e+06	0.512174	-0.965294	0.0068507	1.12259
Com_1472_pos	PC (20:3/22:6)	C50 H82 N O8 P	855.574	10.527	856.582	No results	Full match	No results	2.06174e+07	2.29646e+07	2.62546e+07	1.34924e+07	2.18893e+07	1.43086e+07	8.12289e+06	1.52803e+07	2.64489e+07	2.31531e+07	3.31627e+06	4.14977e+07	2.77737e+07	2.66492e+07	9.33515e+06	9.62851e+06	4.24474e+07	3.22296e+07	5.11331e+07	1.56862e+07	0.741373	-0.431729	0.763095	0.278644
Com_14733_pos	DL-Norvaline	C5 H11 N O2	117.079	11.512	118.086	No results	No results	Full match	747384	1.09674e+06	615083	1.02078e+06	619493	593056	695252	904014	1.15005e+06	862396	1.16902e+06	949203	891935	553526	683952	756400	765234	1.02807e+06	1.53318e+06	656036	0.924075	-0.113919	0.609988	0.23135
Com_1480_pos	Palmitoylcarnitine	C23 H45 N O4	399.333	6.839	400.341	Full match	Not the top hit	Full match	8.37973e+06	7.41068e+06	1.69313e+07	6.06813e+06	1.882e+07	6.48692e+06	6.78034e+06	1.98957e+07	5.48459e+06	1.34248e+07	6.29771e+06	1.71609e+07	1.05271e+07	1.29191e+07	6.94808e+06	6.79295e+06	1.63484e+07	1.10587e+07	4.93409e+06	5.64045e+06	1.11209	0.153268	0.714418	0.247815
Com_14965_pos	LysoPE 18:2	C23 H44 N O7 P	477.285	8.046	478.293	No results	No results	Full match	1.4432e+06	787157	963950	918241	965969	1.15274e+06	734208	971849	1.17612e+06	600945	446678	1.10959e+06	1.36712e+06	361448	659910	549758	1.27336e+06	896965	1.09504e+06	1.03087e+06	1.10507	0.14414	0.35539	0.439347
Com_15017_pos	Biochanin A	C16 H12 O5	284.067	5.787	285.074	Invalid mass	No results	No results	281746	240928	218237	337616	280744	307759	334914	301284	294516	231163	825790	277739	186115	428579	503127	513085	453196	684754	1.50682e+06	927995	0.44852	-1.15676	0.00741355	1.18434
Com_15144_pos	3-(3-Methoxyphenyl)propionic acid	C10 H12 O3	180.079	9.379	361.166	No results	No results	Full match	858852	1.38808e+06	1.30517e+06	1.46404e+06	1.05384e+06	1.0542e+06	540143	437433	1.2441e+06	1.0481e+06	1.39541e+06	890193	1.08456e+06	1.55705e+06	810553	747254	732246	639610	695695	778733	1.11388	0.155595	0.586198	0.285948
Com_1518_pos	DL-Carnitine	C7 H15 N O3	161.105	1.393	162.112	Full match	Full match	Full match	1.70194e+07	2.66784e+07	1.60587e+07	1.56436e+07	3.18025e+07	3.84231e+07	1.59495e+07	1.46971e+07	2.09736e+07	1.63037e+07	1.33985e+07	1.13441e+07	1.58362e+07	1.07362e+07	1.12656e+07	1.20091e+07	1.39067e+07	1.31782e+07	1.27435e+07	1.27675e+07	1.67904	0.747637	0.00174087	1.32337
Com_1521_pos	PC (19:2/18:4)	C45 H78 N O8 P	791.541	10.088	792.548	No results	Invalid mass	No results	5.0612e+06	3.88868e+06	2.73971e+06	4.62853e+06	5.91997e+06	1.4094e+07	2.79286e+06	1.10227e+06	3.11876e+06	8.26989e+06	4.55169e+06	3.04599e+06	3.99444e+06	3.16985e+06	2.78957e+06	1.44535e+06	3.53938e+06	3.33163e+06	2.78725e+06	3.55198e+06	1.60262	0.680436	0.234613	0.551455
Com_15229_pos	Tiglic acid	C5 H8 O2	100.053	5.63	101.06	Full match	No results	Full match	1.47815e+06	1.0314e+06	1.23327e+06	1.93388e+06	933725	962525	929395	867054	1.45424e+06	1.04885e+06	838990	966532	835978	1.21366e+06	935897	765805	990758	716027	755114	1.08176e+06	1.30459	0.383601	0.0239748	0.998643
Com_15340_pos	10-Nitrolinoleate	C18 H31 N O4	331.234	5.594	332.241	Invalid mass	No results	No results	88371.5	72160.6	311915	81150.4	452624	138437	60949.1	184853	132612	235511	73447.6	301012	110909	166667	70238.8	54781.6	106146	125956	59273.3	69812	1.545	0.627604	0.186027	0.605278
Com_15353_pos	PC (18:2e/15:0)	C41 H80 N O7 P	729.567	9.605	730.574	No results	Full match	No results	917235	1.16158e+06	693277	1.64569e+06	687679	1.00237e+06	523100	948508	1.2994e+06	1.63365e+06	977747	1.31646e+06	1.55582e+06	1.47571e+06	1.23551e+06	967451	811287	652589	422653	608168	1.04879	0.0687324	0.739571	0.212875
Com_156_pos	PC (20:2/20:2)	C48 H88 N O8 P	837.622	11.016	838.63	No results	Full match	No results	6.27627e+08	1.32702e+08	2.09834e+08	4.53475e+08	4.4576e+08	2.38514e+08	8.28256e+08	4.59952e+08	2.34723e+08	3.15645e+08	4.28011e+08	3.38281e+08	4.40866e+08	2.5102e+08	6.54569e+08	3.85088e+08	1.43218e+08	1.23848e+08	4.87999e+08	5.16128e+08	1.04708	0.0663763	0.912516	0.051901
Com_15844_pos	(6E)-7-(2H-1,3-benzodioxol-5-yl)-1-(piperidin-1-yl)hept-6-en-1-one	C19 H25 N O3	337.162	11.847	338.169	Invalid mass	No results	No results	308844	394841	283883	718259	259564	227295	210035	382394	1.56828e+06	1.0435e+06	250023	526327	1.08435e+06	262146	248609	193184	325161	259044	273695	283984	1.45605	0.542063	0.310839	0.469931
Com_16155_pos	PC (18:2/18:2)	C44 H80 N O8 P	781.56	5.825	782.567	No results	Full match	No results	551505	699433	732276	676277	455568	838192	675781	522181	591751	629390	598539	291328	472081	566221	361466	352643	968057	836087	1.19318e+06	524076	1.03386	0.0480341	0.472036	0.382105
Com_16269_pos	Lysopc 20:0	C28 H58 N O7 P	551.394	10.803	552.401	No results	No results	Full match	324165	386634	497940	360107	309430	270182	431230	407463	415564	448266	574168	574013	330964	329699	717487	1.19416e+06	326412	824399	624211	633341	0.628336	-0.670392	0.0195629	1.01821
Com_16531_pos	PC (16:0/16:1)	C40 H78 N O8 P	731.544	9.939	732.551	No results	Full match	No results	75109.6	30575.5	46939.1	28153.9	63302.6	41072.9	34226.2	1.11908e+06	36060.5	41292.9	34298	40712.4	30119.2	38693.6	27142.8	35854	39155.5	40094.9	32600.6	35814.4	4.27609	2.09629	0.176746	0.627051
Com_16564_pos	2-[(5-chloro-3-pyridyl)oxy]-5-(1H-pyrrol-1-yl)pyridine	C14 H10 Cl N3 O	271.047	5.261	272.054	Invalid mass	No results	No results	128335	129551	173942	113132	102183	166981	153105	235342	91575.6	95740.9	158733	98469.8	55968.2	129103	121119	95892.9	65259	64688.1	125937	166892	1.28448	0.361185	0.0968924	0.761487
Com_16573_pos	5-amino-1-(4-chlorobenzyl)-1H-1,2,3-triazole-4-carboxamide	C10 H10 Cl N5 O	273.041	5.784	274.048	Invalid mass	No results	No results	449837	459352	312945	550264	1.22496e+06	503499	380019	859814	1.063e+06	550799	784464	372620	626039	781024	1.06244e+06	691367	609639	939983	1.09617e+06	915396	0.806495	-0.310262	0.143957	0.660082
Com_166_pos	PC (17:1/17:2)	C42 H78 N O8 P	755.545	10.524	756.551	No results	Full match	No results	2.09015e+08	2.01023e+08	4.95739e+08	4.77678e+08	2.16779e+08	9.25817e+07	2.13395e+08	2.45275e+08	5.50539e+08	3.91826e+08	9.9827e+07	7.27938e+08	2.86734e+08	1.65065e+08	1.00697e+08	1.82424e+08	4.45119e+08	2.25664e+08	2.00429e+08	1.78467e+08	1.18431	0.244048	0.391633	0.394691
Com_16627_pos	Trehalose	C12 H22 O11	342.115	7.409	343.122	No results	No results	Full match	78035.1	63601.5	77077.2	74924.1	82445.1	53610.8	52299.8	55375.8	81576.8	129261	59751.3	50627.2	70541.8	76157.7	82959.9	49277.8	74683.2	51076.2	54242.7	54715.3	1.19899	0.261816	0.140471	0.663892
Com_1663_pos	SM (d23:1/12:1)	C40 H79 N2 O6 P	714.566	10.055	715.573	No results	Full match	No results	2.66652e+07	3.17416e+07	2.02594e+07	3.33593e+07	2.02888e+07	1.15629e+07	5.47453e+07	3.03442e+07	2.00086e+07	2.62677e+07	3.76704e+07	2.63466e+07	2.41064e+07	2.00552e+07	4.12799e+06	1.20082e+07	1.98397e+07	1.12734e+07	1.54886e+07	9.61139e+06	1.52466	0.608483	0.0517831	0.852584
Com_16794_pos	Phe-Pro	C14 H18 N2 O3	262.131	5.194	263.138	No results	No results	Full match	614475	1.02448e+06	392271	362511	984332	722804	786716	560974	547877	530870	752631	715299	685416	556168	837871	1.06361e+06	1.02676e+06	794502	478086	436725	0.888424	-0.170679	0.368374	0.458461
Com_16814_pos	PC (16:2e/22:2)	C46 H86 N O7 P	795.611	9.216	796.618	No results	Full match	No results	645753	432466	569753	917058	1.03917e+06	346943	358905	630715	333111	769372	439081	440564	692751	590241	946095	768834	453190	707434	879025	1.11575e+06	0.859275	-0.218809	0.302583	0.46341
Com_16909_pos	1,3-dipyridin-3-ylpropane-1,3-dione	C13 H10 N2 O2	226.073	5.425	227.08	Full match	No results	No results	137635	129291	250035	274535	221495	166700	99360.8	163212	305556	183655	181233	180611	296475	209912	362250	576319	388919	524419	374334	270824	0.573939	-0.80103	0.00615609	1.13505
Com_17027_pos	L-Homocitrulline	C7 H15 N3 O3	189.111	1.348	212.1	No results	No results	Full match	346593	427478	148299	318472	166791	357443	284831	1.00859e+06	631387	354759	638649	452430	673037	719838	671640	702895	554214	617247	655932	728080	0.630601	-0.665202	0.00829431	1.16933
Com_171_pos	13-HPODE	C18 H32 O4	312.229	8.087	313.236	No results	No results	Full match	2.39024e+08	4.17644e+08	5.93997e+08	3.2932e+08	5.63762e+08	3.67452e+08	5.70711e+08	6.67279e+08	2.11491e+08	2.1301e+08	2.02637e+08	2.68302e+08	3.03641e+08	4.10474e+08	2.93606e+08	3.76959e+08	1.74119e+08	4.47327e+08	1.32465e+08	2.60041e+08	1.45446	0.540488	0.0730583	0.784031
Com_17114_pos	(2R,3S,4S,5R,6R)-2-(hydroxymethyl)-6-(propan-2-yloxy)oxane-3,4,5-triol	C9 H18 O6	244.087	5.301	245.095	Invalid mass	No results	No results	125757	113683	95924.4	123663	98475.7	91921.5	102808	85375.7	116384	92445.2	611369	264493	261223	1.03296e+06	365321	365208	156485	115478	976620	635925	0.218688	-2.19306	0.00029842	1.50631
Com_17182_pos	SM (d14:1/20:1)	C39 H77 N2 O6 P	700.563	9.072	701.571	No results	Invalid mass	No results	639229	493919	853294	720761	409613	393251	675759	593517	753345	503982	414950	379567	623717	726042	585061	526408	501466	429725	598808	825434	1.07583	0.105449	0.540986	0.348811
Com_17286_pos	PC (14:0e/19:0)	C41 H84 N O7 P	733.598	10.961	734.605	No results	Full match	No results	127416	117337	96570.5	137474	247083	102105	106388	88624.9	121764	1.09471e+06	158170	181223	116617	155398	190194	250108	107949	108273	109243	248439	1.37762	0.462173	0.933906	0.0722094
Com_1737_pos	PC (18:1/19:2)	C45 H84 N O8 P	797.591	9.44	798.598	No results	Full match	No results	1.36811e+07	1.3897e+07	8.0949e+06	4.587e+07	5.04701e+06	4.66578e+06	1.35675e+07	3.94128e+06	9.32238e+06	1.07147e+07	9.61441e+06	4.17938e+06	1.87339e+07	1.10854e+07	1.31996e+07	8.69335e+06	4.45803e+06	1.42384e+07	5.95125e+06	1.76857e+07	1.19438	0.256266	0.909126	0.270538
Com_17387_pos	2-[3-methyl-2-(methylimino)-4-oxo-1,3-thiazolan-5-yl]acetic acid	C7 H10 N2 O3 S	239.997	5.435	241.004	Invalid mass	No results	No results	72923.2	56751.2	47145.1	78840.5	57476.6	52456.6	57202	45064.5	61935.4	62808.8	920354	37853	49306.9	39974.5	56315.8	41285.2	56779.5	37101.5	48446.5	48214.8	0.443688	-1.17238	0.868928	0.366292
Com_1748_pos	3-Hydroxyanthranilic acid	C7 H7 N O3	153.04	1.252	154.047	No results	Invalid mass	No results	1.07339e+07	3.12042e+06	3.32784e+06	4.11673e+06	2.87343e+06	6.64076e+06	3.40036e+06	2.5828e+06	1.34655e+07	3.89294e+06	4.12811e+06	5.83502e+06	1.94669e+07	5.70643e+07	3.33336e+06	2.3568e+07	4.2546e+06	3.08943e+06	2.64728e+06	3.55499e+06	0.426609	-1.22901	0.292588	0.492355
Com_175_pos	Creatine	C4 H9 N3 O2	131.069	1.315	132.076	Full match	Full match	Full match	6.72075e+08	7.76689e+08	5.54405e+08	5.23668e+08	8.75704e+08	7.47888e+08	5.02975e+08	9.12381e+08	5.76258e+08	6.257e+08	2.29312e+08	2.76515e+08	4.75972e+08	4.31221e+08	4.81817e+08	5.1822e+08	5.06605e+08	4.53598e+08	6.01115e+08	3.05555e+08	1.58127	0.661088	0.00106838	1.31885
Com_17560_pos	PC (20:2/22:6)	C50 H84 N O8 P	857.589	9.149	858.596	No results	Full match	No results	758797	431319	494809	732850	347651	487150	637941	442323	213084	483414	254904	217178	613442	396351	310991	164454	147839	444036	771245	591153	1.28575	0.362612	0.14102	0.670826
Com_1758_pos	2-Hydroxyphenylalanine	C9 H11 N O3	181.073	1.459	182.081	Full match	Full match	Full match	2.90116e+07	4.71305e+07	2.3075e+07	1.43561e+07	4.0091e+07	4.0829e+07	4.47208e+07	3.60834e+07	2.80324e+07	2.37701e+07	2.70849e+07	3.21733e+07	3.24377e+07	3.42166e+07	3.0058e+07	3.91495e+07	2.71573e+07	2.61874e+07	3.48618e+07	3.59991e+07	1.02435	0.0347038	0.849592	0.243264
Com_17704_pos	S-(Methyl)Glutathione	C11 H19 N3 O6 S	321.101	1.308	322.108	No results	No results	Full match	340342	412847	454474	305120	711142	549714	257430	851558	239790	296686	267450	240830	168018	336435	255443	305760	269617	262838	363034	180987	1.66733	0.737537	0.0120002	1.07434
Com_178_pos	Creatinine	C4 H7 N3 O	113.059	1.263	114.066	Full match	Full match	Full match	3.78887e+08	2.88026e+08	2.64915e+08	2.94485e+08	2.72302e+08	3.6133e+08	3.07446e+08	3.06751e+08	3.54996e+08	3.47477e+08	1.78218e+08	1.79966e+08	1.37169e+08	1.4173e+08	1.80368e+08	2.19408e+08	1.66565e+08	1.58956e+08	1.72541e+08	1.61063e+08	1.87302	0.905367	2.61023e-09	1.77657
Com_1805_pos	N-Acetyl-L-leucine	C8 H15 N O3	173.105	5.571	174.112	Full match	No results	Full match	2.4126e+06	2.17376e+06	1.46459e+06	2.21716e+06	1.90936e+06	1.87818e+06	2.46551e+06	2.13218e+06	2.02601e+06	1.1868e+06	4.568e+07	3.61847e+06	2.71095e+06	6.74768e+06	3.79382e+06	1.87121e+06	2.13635e+07	5.35135e+06	2.46825e+06	2.07486e+07	0.173725	-2.52512	0.00652742	1.22425
Com_1816_pos	N1-pyrazin-2-yl-4-chlorobenzamide	C11 H8 Cl N3 O	270.988	8.29	271.995	Invalid mass	No results	No results	9.76285e+06	2.65119e+07	1.54373e+07	1.70168e+07	9.4666e+06	3.65352e+07	4.81466e+07	2.02018e+07	9.65493e+06	2.40325e+07	2.18064e+06	3.01298e+06	2.23985e+06	2.22151e+06	2.44857e+06	3.26802e+06	2.31963e+06	1.8545e+06	4.19173e+06	2.13924e+06	8.37691	3.06642	2.27886e-07	1.75782
Com_182_pos	Hypoxanthine	C5 H4 N4 O	136.038	2.023	137.045	Full match	Full match	Full match	3.8099e+08	3.15921e+08	3.40367e+08	2.68353e+08	3.41644e+08	3.5972e+08	2.36537e+08	1.4162e+08	2.09558e+08	2.60843e+08	8.70657e+08	8.58484e+08	5.55784e+08	6.27693e+08	4.84162e+08	4.28955e+08	3.01233e+08	4.56892e+08	5.41188e+08	6.08444e+08	0.498048	-1.00564	0.000102189	1.44517
Com_1839_pos	DL-2-(acetylamino)-3-phenylpropanoic acid	C11 H13 N O3	207.089	5.63	208.096	Full match	Full match	Full match	6.45268e+06	4.53784e+06	4.24497e+06	5.73718e+06	5.08486e+06	4.31736e+06	6.27279e+06	4.19208e+06	6.17115e+06	5.73345e+06	3.07293e+07	6.47997e+06	6.068e+06	9.85319e+06	4.79984e+06	4.00165e+06	1.66461e+07	6.69786e+06	6.01206e+06	4.92596e+07	0.375278	-1.41397	0.0436959	0.974329
Com_18445_pos	PE (19:2/19:2)	C43 H78 N O8 P	767.545	6.588	768.552	No results	Full match	No results	822007	90749.4	371962	149838	370806	421672	565928	145738	361057	585894	249725	174563	110535	130067	73079.3	86831.4	196422	476666	576785	219528	1.69368	0.760164	0.0937163	0.797046
Com_18461_pos	DL-Panthenol	C9 H19 N O4	205.132	5.797	428.298	No results	No results	Full match	55976.7	56388.2	258497	53307.2	113909	54980.4	51444.3	117142	52987.2	54489.6	77836.2	53019.7	136067	185034	73762.6	35256.9	69395.6	84980	40416.4	51931.6	1.07605	0.105739	0.884303	0.0660772
Com_1861_pos	ERH	C17 H28 N8 O6	1760.86	4.995	881.439	Invalid mass	No results	No results	311008	322774	120439	62892.5	79186	49557	65669.2	61281.6	60513.2	48790.5	7.89237e+06	1.03123e+07	2.11758e+07	5.19959e+07	2.28456e+06	767714	482762	5.23373e+06	1.52518e+06	3.20555e+06	0.0112715	-6.47117	4.4643e-06	1.65593
Com_1862_pos	PC (18:4e/20:0)	C46 H86 N O7 P	795.608	11.654	796.615	No results	Invalid mass	No results	5.17832e+07	2.47967e+07	3.39286e+07	8.2397e+06	3.361e+07	2.69977e+07	9.05768e+06	2.26763e+07	3.4157e+07	2.90874e+07	2.42653e+07	2.05217e+07	4.32883e+07	3.0229e+07	3.44735e+07	1.19897e+07	2.60339e+07	1.82966e+07	1.97643e+07	2.39252e+07	1.08524	0.11801	0.967017	0.0587604
Com_1873_pos	Progesterone	C21 H30 O2	314.223	7.184	315.231	Full match	Full match	Full match	1.79163e+06	4.46657e+07	2.12917e+06	2.15399e+06	2.15216e+06	2.34699e+06	3.57456e+06	4.42538e+06	1.94346e+06	1.56927e+06	1.12983e+06	922483	1.22118e+06	1.17495e+06	1.00214e+06	1.41042e+06	883580	754404	1.12202e+06	789904	6.41177	2.68072	0.0057873	1.21336
Com_18762_pos	PC (18:4e/22:5)	C48 H80 N O7 P	813.561	9.436	814.568	No results	Invalid mass	No results	223081	159239	224443	190890	185481	185865	220046	145893	198934	205447	210407	190262	432671	189565	371859	341112	298680	200454	259804	263997	0.702956	-0.508495	0.00856153	1.1289
Com_1880_pos	7-(2-hydroxypropan-2-yl)-1,4a-dimethyl-decahydronaphthalen-1-ol	C15 H28 O2	222.197	7.685	223.205	Invalid mass	No results	No results	4.80124e+06	4.23822e+06	7.58784e+06	4.02743e+06	3.95655e+06	3.16957e+06	3.19073e+06	4.01388e+06	3.4756e+06	3.65996e+06	2.23166e+06	5.21166e+06	2.77511e+06	2.64842e+06	2.48365e+06	2.16856e+06	2.22742e+06	1.96994e+06	1.71204e+06	1.98956e+06	1.65713	0.728688	0.000631755	1.33193
Com_1885_pos	2-hydroxy-6-[(8Z,11Z)-pentadeca-8,11,14-trien-1-yl]benzoic acid	C22 H30 O3	324.203	9.946	325.21	Invalid mass	No results	No results	9.21886e+06	1.2272e+07	2.97627e+07	9.75095e+06	3.95344e+07	2.98342e+07	2.02763e+07	2.18116e+07	1.14328e+07	2.46425e+07	2.73556e+06	2.36398e+07	1.31822e+07	1.8021e+07	7.65384e+06	5.73096e+06	1.00602e+07	1.24022e+07	3.08329e+06	1.19426e+07	1.92285	0.943246	0.017601	1.01704
Com_18939_pos	PC (18:1e/19:0)	C45 H90 N O7 P	787.658	11.751	788.665	No results	Invalid mass	No results	574880	420140	159641	177370	248758	260282	174064	143288	343845	600444	141447	126085	265103	161246	147905	108283	234519	359430	209071	183818	1.60189	0.679776	0.0637778	0.833676
Com_19046_pos	PC (22:3e/19:0)	C49 H94 N O7 P	839.691	11.522	840.698	No results	Invalid mass	No results	131441	126813	349939	161586	214937	494389	105445	233938	206487	154374	127128	301174	149994	124916	102092	179682	176180	401935	398102	271439	0.976128	-0.034857	0.911416	0.127348
Com_19073_pos	Menaquinone	C31 H40 O2	444.304	8.016	445.311	No results	No results	Full match	69966.9	57677.8	45419.3	59989	76681.3	75230	93336.1	39906.1	66840.2	61738.8	63170.9	117447	107993	49544.8	42414.5	82639.7	51197.8	42867.1	30480.4	62848.3	0.994131	-0.00849176	0.749809	0.209176
Com_1910_pos	SM (d14:0/24:0)	C43 H89 N2 O6 P	760.633	10.324	761.641	No results	Invalid mass	No results	1.53417e+07	8.44939e+06	9.48518e+06	9.30191e+06	9.42032e+06	9.33956e+06	1.44256e+07	2.0213e+07	1.26015e+07	1.19522e+07	3.72278e+06	2.06067e+07	1.26803e+07	6.06121e+06	6.17971e+06	1.41483e+07	1.94442e+07	1.87224e+07	1.3999e+07	2.55926e+07	0.853873	-0.227907	0.851667	0.152323
Com_19256_pos	Phe-Phe	C18 H20 N2 O3	312.146	5.28	313.153	No results	No results	Full match	312976	555424	439017	169551	422655	323951	245392	230956	362055	252764	79839.8	197226	148671	375161	122665	305424	263798	251884	180748	157118	1.59169	0.670555	0.0147638	1.02576
Com_194_pos	Phenylacetylglycine	C10 H11 N O3	193.073	5.465	194.08	Full match	Full match	Full match	4.76952e+08	3.05534e+08	1.60055e+08	4.16201e+08	2.65367e+08	3.06823e+08	3.54309e+08	2.97719e+08	3.95628e+08	5.07819e+08	2.22597e+08	2.56113e+08	2.96095e+08	2.76082e+08	3.1553e+08	2.53499e+08	5.24384e+08	2.93213e+08	4.01852e+08	6.08696e+08	1.01112	0.0159562	0.905847	0.122798
Com_1949_pos	PC (16:0e/22:5)	C46 H84 N O7 P	793.595	10.293	794.602	No results	Full match	No results	1.15369e+07	5.67754e+06	1.30497e+07	1.0962e+07	1.17707e+07	1.11894e+07	1.31214e+07	5.15977e+06	1.22459e+07	1.86272e+07	6.52241e+06	8.32073e+06	1.2933e+07	6.93378e+06	1.69622e+07	9.7709e+06	4.27229e+07	9.29726e+06	8.68754e+06	2.10865e+07	0.791278	-0.337743	0.619288	0.234993
Com_195_pos	PC (18:4e/2:0)	C28 H50 N O7 P	543.331	8.723	544.338	No results	Full match	Full match	2.89485e+08	3.70921e+08	3.95668e+08	2.08949e+08	4.19175e+08	2.76221e+08	4.72108e+08	3.64471e+08	3.57807e+08	2.7987e+08	1.99628e+08	3.79521e+08	1.2389e+08	8.91181e+07	4.40434e+08	5.5713e+08	2.18783e+08	3.23904e+08	3.02979e+08	1.04007e+08	1.25381	0.326317	0.113938	0.717415
Com_1964_pos	3-amino-4-(propylamino)cyclobut-3-ene-1,2-dione	C7 H10 N2 O2	154.071	1.165	155.079	Invalid mass	No results	No results	2.3326e+07	2.97872e+07	1.78135e+07	1.78911e+07	2.97435e+07	2.55436e+07	4.30626e+07	1.45271e+07	2.29171e+07	1.92125e+07	7.2409e+06	9.25544e+06	7.41903e+06	9.54019e+06	9.24866e+06	9.12554e+06	8.29266e+06	8.17499e+06	8.95373e+06	9.55832e+06	2.80873	1.48992	1.56806e-06	1.73552
Com_1965_pos	Proline-hydroxyproline	C10 H16 N2 O4	228.11	1.355	229.117	No results	Invalid mass	No results	1.59324e+07	1.20361e+07	1.54922e+07	1.37353e+07	1.1229e+07	4.81447e+06	6.48188e+06	1.1448e+07	1.10933e+07	1.64697e+07	1.74267e+07	2.72439e+07	2.51541e+07	2.24861e+07	1.31306e+07	2.43228e+07	2.40739e+07	2.35068e+07	1.78045e+07	2.36009e+07	0.542775	-0.881573	0.000482677	1.3842
Com_19984_pos	5-Methylcytosine	C5 H7 N3 O	125.059	2.078	126.066	No results	No results	Full match	105565	89186.5	79427.1	72653.4	79506.4	77179.1	63447.5	97251.3	63340.7	74348	97071.5	85623.6	102812	41845.8	137782	92706.1	79570.1	86582.5	79922.4	24297.7	0.968236	-0.0465701	0.786769	0.22134
Com_20060_pos	Homotaurine	C3 H9 N O3 S	139.03	1.233	140.038	No results	No results	Full match	58025.1	54958.6	55627.2	61623.8	52104.3	42743.1	58939.1	49026.3	59305.6	58342.6	38696.5	31604.7	50269.3	52840.8	44813.6	47342.7	34004.2	26766.3	33762.7	55465.8	1.32517	0.406176	0.0038456	1.2296
Com_201_pos	PC (17:0/17:1)	C42 H82 N O8 P	759.572	5.368	760.58	No results	Invalid mass	No results	1.53521e+07	1.46947e+07	1.02793e+07	1.37787e+07	8.36559e+06	1.42358e+07	1.282e+07	7.16441e+06	1.68004e+07	1.97877e+07	1.51502e+07	7.96555e+06	1.40528e+07	1.07686e+07	1.04503e+07	1.3278e+07	1.18844e+07	1.40531e+07	1.35838e+07	6.92327e+06	1.12843	0.174315	0.419407	0.406004
Com_2022_pos	ACar 18:2	C25 H46 N O4	441.344	6.683	442.35	No results	Invalid mass	No results	5.40825e+06	5.27958e+06	1.50418e+07	3.33578e+06	1.2682e+07	5.82324e+06	4.78072e+06	1.05901e+07	3.59458e+06	7.84747e+06	4.19528e+06	1.20859e+07	7.61144e+06	8.9851e+06	4.83811e+06	5.48563e+06	1.12624e+07	8.82406e+06	4.31141e+06	6.14406e+06	1.00868	0.0124699	0.820084	0.191791
Com_2057_pos	3-phenyl-5-(trifluoromethyl)-4,5-dihydro-1H-pyrazol-5-ol	C10 H9 F3 N2 O	230.068	5.813	231.075	Invalid mass	No results	No results	2.56852e+06	3.26536e+06	3.71813e+06	3.2824e+06	2.05837e+06	2.54894e+06	3.00891e+06	3.21337e+06	6.55688e+06	1.95699e+06	3.68818e+07	2.93535e+06	1.31289e+07	1.044e+06	5.54035e+06	2.33414e+06	4.98228e+06	2.25026e+06	7.91765e+06	1.1925e+07	0.361794	-1.46676	0.128031	0.704186
Com_2064_pos	PC (19:2/19:2)	C46 H84 N O8 P	809.59	6.692	810.598	No results	Full match	No results	1.96789e+07	1.51528e+07	2.41536e+07	2.48459e+07	1.36179e+07	1.47345e+07	2.03047e+07	1.31347e+07	1.71288e+07	1.90156e+07	1.17233e+07	1.25018e+07	1.52096e+07	1.93761e+07	1.46919e+07	1.43715e+07	7.15161e+06	1.81271e+07	1.88528e+07	1.2943e+07	1.25401	0.326552	0.0581854	0.84145
Com_210_pos	Hippuric acid	C9 H9 N O3	179.058	5.353	180.065	Full match	No results	Full match	4.88063e+08	5.28372e+08	3.22868e+08	6.34108e+08	5.3095e+08	7.3417e+08	6.36718e+08	5.13683e+08	7.79049e+08	4.71153e+08	1.69183e+08	1.2845e+08	1.26441e+08	3.50819e+07	1.66201e+08	1.99749e+08	1.14448e+08	9.62492e+07	3.13314e+08	1.37558e+08	3.79312	1.92338	8.19385e-06	1.64236
Com_2101_pos	PC (18:0e/14:1)	C40 H80 N O7 P	717.564	10.311	718.572	No results	Full match	No results	1.18369e+07	8.24657e+06	1.95247e+07	1.67293e+07	1.73251e+07	9.83561e+06	9.09512e+06	5.44774e+06	1.3841e+07	2.21013e+07	8.78973e+06	3.54401e+07	1.69849e+07	1.90369e+07	1.26799e+07	1.01527e+07	8.94969e+06	5.62769e+06	3.66161e+06	4.44589e+06	1.06531	0.0912761	0.444728	0.369388
Com_2126_pos	2,4-dihydroxyheptadec-16-en-1-yl acetate	C19 H36 O4	310.249	7.985	311.257	Invalid mass	No results	No results	2.62856e+06	4.63221e+06	8.27191e+06	5.38627e+06	1.60899e+07	1.51897e+07	9.28059e+06	1.02802e+07	6.7118e+06	8.77176e+06	2.96559e+06	1.69515e+07	1.04832e+07	1.37268e+07	9.04377e+06	5.82779e+06	9.92051e+06	1.07667e+07	1.5601e+06	6.50461e+06	0.994215	-0.00836984	0.840719	0.341655
Com_216_pos	PC (14:1e/4:0)	C26 H52 N O7 P	521.347	9.329	522.354	No results	Full match	Full match	4.32484e+08	4.92151e+08	4.43076e+08	4.0473e+08	4.30577e+08	5.28378e+08	6.99213e+08	4.04968e+08	4.85765e+08	4.5112e+08	4.85707e+08	4.75118e+08	3.62901e+08	3.34781e+08	5.30245e+08	5.96047e+08	4.24268e+08	3.56806e+08	4.76073e+08	4.59948e+08	1.0601	0.0842016	0.446315	0.344718
Com_22_pos	PC (18:0/19:2)	C45 H86 N O8 P	799.609	10.317	800.614	No results	Full match	No results	4.09664e+09	4.4663e+09	7.674e+09	4.8885e+09	8.2508e+09	4.10777e+09	2.94516e+09	1.88859e+09	4.01142e+09	5.489e+09	6.7207e+09	5.86824e+09	5.79893e+09	6.64412e+09	3.01209e+09	4.82869e+09	2.27703e+09	2.77458e+09	1.41268e+09	1.89443e+09	1.15975	0.213813	0.380305	0.396155
Com_221_pos	ethyl 4-amino-2-(methylsulfanyl)-1,3-thiazole-5-carboxylate	C7 H10 N2 O2 S2	218.019	1.331	219.026	Full match	No results	No results	2.02776e+08	2.05827e+08	1.58703e+08	2.81134e+08	1.50231e+08	2.16363e+08	2.6769e+08	1.26035e+08	1.30974e+07	9.54815e+06	3.24782e+08	2.92819e+08	3.96556e+08	2.15677e+08	4.33887e+08	3.67381e+08	3.97639e+08	2.85574e+08	6.58428e+08	4.09107e+08	0.431377	-1.21298	0.0136589	1.09921
Com_2244_pos	PC (16:2e/19:0)	C43 H84 N O7 P	757.598	11.157	758.604	No results	Full match	No results	1.42381e+07	1.51456e+07	2.54119e+07	1.94222e+07	2.16239e+07	2.49681e+07	1.44247e+07	1.46141e+07	2.61861e+07	2.10929e+07	1.17451e+07	2.24432e+07	4.15728e+07	2.16156e+07	2.42261e+07	2.43372e+06	3.25774e+07	1.79164e+07	7.95014e+06	1.64622e+07	0.990877	-0.0132221	0.509245	0.307146
Com_2248_pos	Epitestosterone	C19 H28 O2	288.208	7.117	289.215	Full match	No results	Full match	3.26896e+06	1.19523e+07	5.89497e+06	9.74469e+06	6.92202e+06	1.15716e+07	1.39599e+07	3.38779e+07	5.7742e+06	1.93891e+06	2.21711e+06	3.76343e+06	3.73136e+06	1.58095e+06	3.30103e+06	4.59672e+06	1.9124e+06	2.40484e+06	3.34619e+06	1.93732e+06	3.64364	1.86538	0.00216831	1.29514
Com_225_pos	Indole	C8 H7 N	117.057	5.088	118.065	Full match	No results	No results	4.25361e+08	5.5123e+08	3.47817e+08	3.5057e+08	4.95904e+08	4.40616e+08	4.4059e+08	3.60972e+08	3.73282e+08	4.91308e+08	2.66975e+08	2.83701e+08	3.73103e+08	4.0143e+08	4.37228e+08	4.91712e+08	3.02416e+08	3.49537e+08	4.18855e+08	3.83202e+08	1.15358	0.206115	0.0834728	0.762491
Com_2251_pos	ACar 18:0	C25 H50 N O4	427.365	7.326	428.372	No results	Invalid mass	No results	7.88045e+06	4.79128e+06	1.07717e+07	2.72255e+06	1.3401e+07	2.89179e+06	4.10963e+06	1.14245e+07	3.14404e+06	7.92712e+06	6.07291e+06	9.61457e+06	5.66923e+06	9.92538e+06	7.38091e+06	5.94299e+06	1.74831e+07	1.04973e+07	2.21746e+06	5.01136e+06	0.865299	-0.208729	0.505041	0.301047
Com_2258_pos	4-(4-nitrophenylazo)aniline	C12 H10 N4 O2	242.076	5.044	243.083	Invalid mass	No results	No results	1.22932e+06	1.86831e+06	831733	1.27491e+06	1.02764e+06	1.80317e+06	2.17396e+06	1.38897e+06	4.1429e+06	2.17638e+06	2.62578e+07	3.64017e+06	3.47819e+06	1.88324e+07	2.14703e+07	1.7832e+06	7.49454e+06	3.42739e+06	2.8289e+07	3.72297e+07	0.117952	-3.08372	0.000523874	1.41231
Com_2276_pos	PC (18:0e/22:5)	C48 H88 N O7 P	821.626	9.956	822.634	No results	Full match	No results	8.2012e+06	6.95474e+06	1.51309e+07	1.17015e+07	3.33956e+07	7.36392e+06	9.61565e+06	1.28084e+07	2.65207e+06	2.1757e+07	6.79482e+06	1.82168e+07	1.13632e+07	2.71642e+07	1.34076e+07	1.06811e+07	5.93137e+06	5.15232e+06	3.63048e+06	1.39756e+07	1.11403	0.155784	0.806047	0.161458
Com_2288_pos	ACar 14:1	C21 H40 N O4	369.286	6.211	370.294	No results	Invalid mass	No results	1.31264e+06	1.11662e+06	6.30419e+06	1.00835e+06	6.81647e+06	1.85222e+06	1.1978e+06	4.97343e+06	1.18218e+06	5.27348e+06	1.22525e+06	6.41225e+06	2.62733e+06	2.74791e+06	1.51901e+06	1.02294e+06	2.21508e+06	2.0441e+06	486502	896743	1.46423	0.550139	0.359201	0.446882
Com_2290_pos	Dihydrothymine	C5 H8 N2 O2	128.058	1.31	129.066	Full match	No results	No results	8.4637e+06	1.19988e+07	1.30073e+07	1.3396e+07	7.19154e+06	1.06482e+07	1.06706e+07	7.48905e+06	1.6042e+07	1.20682e+07	6.04302e+06	8.10738e+06	1.77762e+07	1.31481e+07	7.115e+06	1.27924e+07	1.7704e+07	2.23686e+07	5.67262e+06	9.57757e+06	0.922451	-0.116456	0.96973	0.0231721
Com_2323_pos	PC (20:4e/2:0)	C30 H54 N O7 P	571.362	9.427	572.37	No results	Full match	No results	1.83128e+07	1.8208e+07	5.29175e+06	9.2614e+06	1.35773e+07	1.34218e+07	1.37748e+07	8.82522e+06	9.59084e+06	9.49762e+06	8.75878e+06	1.26047e+07	1.55606e+07	5.84751e+06	1.77507e+07	3.26441e+07	8.35182e+06	1.19662e+07	2.14675e+07	6.86433e+06	0.844484	-0.243857	0.652724	0.338377
Com_2335_pos	(S)-beta-Aminoisobutyric Acid	C4 H9 N O2	103.063	1.347	229.117	No results	No results	Full match	1.4059e+07	1.12585e+07	1.34257e+07	1.28379e+07	1.00949e+07	4.78184e+06	6.16277e+06	1.06529e+07	9.42579e+06	1.45359e+07	1.64547e+07	2.57992e+07	2.27426e+07	1.9195e+07	1.21857e+07	2.29816e+07	2.33235e+07	2.24119e+07	1.65528e+07	2.06029e+07	0.530211	-0.915362	0.000191504	1.43792
Com_2351_pos	PC (14:1e/5:0)	C27 H54 N O7 P	535.362	9.963	536.37	No results	Full match	No results	1.01153e+07	1.24659e+07	1.37891e+07	1.00547e+07	9.20575e+06	1.28412e+07	2.03137e+07	1.14652e+07	1.2889e+07	1.31012e+07	2.54592e+07	2.50197e+07	2.77802e+07	1.39919e+07	2.98299e+07	3.13465e+07	1.65751e+07	1.95086e+07	2.0736e+07	3.51389e+07	0.514459	-0.958873	3.48743e-05	1.51546
Com_2367_pos	2-Mercaptobenzothiazole	C7 H5 N S2	166.986	5.942	167.993	Full match	No results	No results	332501	148955	145439	131773	177123	293308	254839	167542	322166	136293	1.36078e+07	4.78915e+06	4.45987e+06	2.64608e+07	1.06083e+07	5.44742e+06	4.50658e+06	4.44304e+06	1.10057e+07	3.47767e+07	0.0175674	-5.83096	3.04167e-09	1.82087
Com_2380_pos	2-(acetylamino)-3-(1H-indol-3-yl)propanoic acid	C13 H14 N2 O3	246.099	5.575	247.107	Full match	Full match	Full match	7.21928e+06	5.53305e+06	2.88516e+06	5.49146e+06	3.82703e+06	7.89517e+06	6.91473e+06	5.70168e+06	6.2751e+06	4.25386e+06	1.75331e+07	5.37693e+06	4.58154e+06	1.25204e+07	6.74939e+06	4.82231e+06	1.83556e+07	7.42459e+06	7.68885e+06	3.44495e+07	0.468581	-1.09363	0.0295855	0.985073
Com_2437_pos	4-morpholinobenzoic acid	C11 H13 N O3	229.07	5.638	230.078	Invalid mass	No results	No results	4.0617e+06	2.35769e+06	2.38354e+06	3.67379e+06	3.11716e+06	2.47674e+06	4.31431e+06	2.36963e+06	3.96722e+06	3.86095e+06	1.9877e+07	3.18811e+06	3.74661e+06	7.1752e+06	2.68576e+06	2.37255e+06	1.25804e+07	4.63258e+06	3.7785e+06	3.33736e+07	0.348813	-1.51947	0.0476205	0.956547
Com_2454_pos	Asp-Phe methyl ester	C14 H18 N2 O5	294.121	5.291	295.128	No results	No results	Full match	1.98452e+07	2.5504e+07	1.72795e+07	1.94967e+07	1.66694e+07	2.17159e+07	2.86773e+07	2.13427e+07	1.88063e+07	1.6637e+07	1.28335e+07	9.47645e+06	9.07308e+06	9.81074e+06	1.45684e+07	1.91173e+07	1.14409e+07	5.07544e+06	1.25227e+07	4.68953e+06	1.89649	0.923333	0.000528626	1.41102
Com_2461_pos	2-[(3S)-1-Benzyl-3-pyrrolidinyl]-1,3-benzothiazole	C18 H18 N2 S	277.094	5.293	278.101	Invalid mass	No results	No results	1.97046e+07	2.53137e+07	1.71482e+07	1.94094e+07	1.67146e+07	2.17145e+07	2.83669e+07	2.12406e+07	1.87547e+07	1.6492e+07	1.27558e+07	9.44007e+06	9.01623e+06	9.82492e+06	1.44961e+07	1.89358e+07	1.13408e+07	5.01944e+06	1.24268e+07	4.6876e+06	1.89783	0.924355	0.000516687	1.41357
Com_2467_pos	3-Hydroxy-3-methylbutanoic acid	C5 H10 O3	101.039	4.831	102.046	Invalid mass	No results	No results	1.87685e+07	2.82737e+07	9.35281e+06	8.60531e+06	2.40615e+07	1.55352e+07	2.2679e+07	2.06824e+07	2.07769e+07	1.38422e+07	2.46212e+07	1.13097e+07	3.36134e+07	2.69713e+07	2.39369e+07	2.14798e+07	2.3585e+07	2.17217e+07	2.92819e+07	2.48568e+07	0.756397	-0.402784	0.0618787	0.820649
Com_247_pos	SM (d23:1/12:0)	C40 H81 N2 O6 P	716.581	8.783	717.588	No results	Full match	No results	4.70779e+08	3.32585e+08	4.55333e+08	3.85794e+08	3.57289e+08	3.08339e+08	2.85702e+08	5.44657e+08	5.55597e+08	2.59297e+08	2.67046e+08	3.89062e+08	6.11832e+08	3.20207e+08	3.58855e+08	2.68422e+08	3.84916e+08	2.12029e+08	1.80239e+08	4.41039e+08	1.15194	0.204072	0.254655	0.514353
Com_2502_pos	PC (18:5e/20:0)	C46 H84 N O7 P	793.595	9.956	794.602	No results	Full match	No results	5.63764e+06	4.61932e+06	1.30003e+07	8.10405e+06	1.28752e+07	6.17399e+06	7.1375e+06	6.0762e+06	7.96801e+06	9.36198e+06	2.86355e+06	6.42536e+06	5.83316e+06	8.38269e+06	4.91496e+06	5.35505e+06	2.68766e+07	4.35587e+06	2.41676e+06	4.8713e+06	1.11977	0.163203	0.211827	0.566254
Com_2583_pos	Palmitoyl sphingomyelin	C39 H79 N2 O6 P	702.564	10.549	703.571	Invalid mass	Invalid mass	No results	4.3608e+06	9.19123e+06	1.19403e+07	6.00544e+06	1.18588e+07	3.06109e+06	3.6681e+06	7.7388e+06	4.78365e+06	5.51501e+06	3.43603e+06	2.70071e+07	8.31672e+06	1.07996e+07	3.05312e+06	2.12722e+06	3.64063e+06	7.58241e+06	3.00873e+06	4.3888e+06	0.92861	-0.106855	0.63692	0.258315
Com_2597_pos	Trigonelline	C7 H7 N O2	137.047	1.434	138.055	Full match	Invalid mass	Full match	2.31049e+07	1.91735e+07	1.22105e+07	2.62226e+07	1.24964e+07	1.84622e+07	1.52803e+07	1.10458e+07	5.43421e+06	1.42552e+07	1.98733e+07	1.75914e+07	1.93509e+07	2.02616e+07	3.00127e+07	1.36736e+07	1.72984e+07	1.55662e+07	2.01292e+07	2.42411e+07	0.796398	-0.328438	0.0934552	0.749254
Com_260_pos	Oleoyl ethylamide	C20 H39 N O	309.302	10.586	310.309	Full match	No results	No results	3.59278e+08	2.86738e+08	1.51439e+08	1.80117e+08	1.6009e+08	2.38365e+08	2.20376e+08	1.7677e+08	2.09276e+08	1.63707e+08	2.84887e+08	2.67998e+08	2.8279e+08	2.17768e+08	2.83376e+08	3.23055e+08	1.89722e+08	2.32963e+08	1.66414e+08	1.9884e+08	0.876766	-0.189737	0.201184	0.569739
Com_2601_pos	Phosphocholine	C5 H14 N O4 P	183.065	9.115	184.073	No results	Full match	No results	1.49494e+07	1.49821e+07	1.21914e+07	9.66185e+06	1.32243e+07	1.01914e+07	1.03674e+07	1.35492e+07	1.2218e+07	1.04988e+07	1.73775e+07	1.54694e+07	1.32125e+07	1.32246e+07	2.632e+07	2.78455e+07	1.90869e+07	1.79713e+07	1.78907e+07	1.9275e+07	0.64918	-0.623309	0.000455927	1.37321
Com_2618_pos	5,8-dihydroxy-10-methyl-5,8,9,10-tetrahydro-2H-oxecin-2-one	C10 H14 O4	220.07	5.682	221.078	Invalid mass	No results	No results	1.56609e+06	853461	4.60068e+06	1.3492e+06	5.42129e+06	954200	1.53549e+06	2.83596e+06	2.30517e+06	2.85155e+06	786194	5.87502e+06	1.54055e+06	903262	1.20291e+06	791013	2.01145e+06	1.30072e+06	502350	1.00841e+06	1.52451	0.608347	0.100887	0.725712
Com_2624_pos	N-Acetylvaline	C7 H13 N O3	159.089	5.318	160.097	No results	No results	Full match	8.76656e+06	1.03905e+07	8.49797e+06	9.01221e+06	1.08933e+07	7.86232e+06	9.17046e+06	7.1964e+06	9.8965e+06	9.06756e+06	2.03564e+07	4.20834e+06	1.16092e+07	1.24398e+07	5.04481e+06	8.0862e+06	2.1809e+07	1.0913e+07	6.93921e+06	2.0039e+07	0.747283	-0.420273	0.428796	0.484119
Com_263_pos	Chenodeoxycholic acid-3-beta-D-glucuronide	C30 H48 O10	568.323	6.814	569.33	No results	No results	Full match	1.45443e+07	3.40619e+07	2.38897e+07	2.67632e+07	2.51418e+07	8.383e+07	1.15578e+08	5.62505e+08	2.51529e+07	1.39696e+07	4.06887e+06	5.2088e+06	5.14865e+06	2.06073e+06	4.75098e+06	5.3483e+06	2.22012e+06	2.19821e+06	5.00584e+06	2.06507e+06	24.3052	4.6032	3.96851e-05	1.58787
Com_265_pos	SM (d19:2/17:0)	C41 H81 N2 O6 P	746.592	11.357	747.598	No results	Invalid mass	No results	2.44802e+08	2.60875e+08	2.71839e+08	2.09004e+08	1.69746e+08	3.11914e+08	2.91098e+08	2.85105e+08	1.98337e+08	1.2585e+08	3.03877e+08	2.95698e+08	2.33531e+08	2.77696e+08	1.47197e+08	5.67019e+08	3.14366e+08	2.22019e+08	2.30646e+08	2.68371e+08	0.82805	-0.272211	0.252357	0.513393
Com_2689_pos	1,4-dihydroxyheptadec-16-en-2-yl acetate	C19 H36 O4	328.26	8.508	329.267	Full match	No results	No results	5.62915e+06	5.94312e+06	1.23739e+07	7.66428e+06	1.12349e+07	6.92778e+06	8.05211e+06	2.63033e+07	1.09997e+07	1.21941e+07	2.61634e+06	4.61994e+06	4.02998e+06	3.8124e+06	3.41249e+06	2.92838e+06	3.64737e+06	3.60358e+06	2.96285e+06	2.76433e+06	3.12005	1.64157	2.33695e-05	1.60907
Com_2694_pos	11(Z),14(Z),17(Z)-Eicosatrienoic acid	C20 H34 O2	306.255	10.255	307.262	Full match	No results	Full match	4.15537e+06	3.0315e+06	9.5701e+06	2.97816e+06	8.36539e+06	6.52931e+06	4.70649e+06	8.41498e+06	3.25613e+06	6.50603e+06	2.94001e+06	1.15234e+07	3.40769e+06	4.80004e+06	3.56417e+06	2.22764e+06	4.27428e+06	3.43771e+06	2.33534e+06	4.24359e+06	1.34522	0.427845	0.128609	0.67553
Com_2711_pos	7-methylpyrimido[4,5-d]pyrimidin-4-amine	C7 H7 N5	183.05	1.346	184.057	Invalid mass	No results	No results	5.90917e+06	1.9917e+07	4.8539e+06	8.00512e+06	9.70889e+06	1.80749e+07	2.4323e+07	9.06004e+06	2.35388e+07	1.2817e+07	3.13422e+06	2.12693e+06	3.16403e+06	3.38405e+06	2.59051e+06	3.31244e+06	2.60543e+06	2.90175e+06	3.08362e+06	3.42279e+06	4.58214	2.19602	2.09193e-05	1.64927
Com_2736_pos	(12Z)-9,10,11-trihydroxyoctadec-12-enoic acid	C18 H34 O5	352.221	6.747	353.228	Invalid mass	No results	No results	1.73549e+07	2.87692e+07	1.35381e+07	2.27005e+07	8.5723e+06	2.15874e+07	1.94407e+07	1.33635e+07	1.70446e+07	1.75636e+07	6.79568e+06	4.33796e+06	7.69047e+06	5.23911e+06	4.71891e+06	5.04469e+06	3.67196e+06	3.77469e+06	5.83794e+06	1.15713e+07	3.06623	1.61647	7.69871e-07	1.66101
Com_274_pos	PC (17:1/17:1)	C42 H80 N O8 P	757.56	9.96	758.567	No results	Full match	No results	1.49805e+08	1.35806e+08	2.23203e+08	1.19472e+08	3.13619e+08	2.56786e+08	1.4039e+08	3.22235e+08	2.19913e+08	3.9884e+08	1.40119e+08	1.68717e+08	9.90827e+07	1.46795e+08	1.38988e+08	5.67619e+07	2.04579e+08	1.6382e+08	1.89546e+08	1.70622e+08	1.5416	0.624427	0.0346048	0.903197
Com_2747_pos	indoline-2-carboxylic acid	C9 H9 N O2	185.045	5.488	186.052	Invalid mass	No results	No results	6.18361e+06	1.45224e+07	1.33926e+07	1.98295e+06	3.71693e+06	8.32411e+06	4.31811e+06	8.95836e+06	2.00261e+06	2.06939e+06	5.20586e+06	5.11757e+06	1.47173e+07	8.35065e+06	944156	4.73792e+06	2.08617e+07	7.37338e+06	1.08549e+07	1.91686e+07	0.672657	-0.572058	0.339517	0.428911
Com_2748_pos	PC (16:2e/4:0)	C28 H54 N O7 P	547.363	9.602	548.37	No results	Full match	Full match	1.25075e+07	7.94169e+06	1.12205e+07	5.28581e+06	6.74295e+06	7.51969e+06	1.02353e+07	6.13621e+06	6.85828e+06	5.4469e+06	1.85593e+07	1.79836e+07	1.56284e+07	1.59076e+07	1.53087e+07	1.95258e+07	1.29264e+07	1.37938e+07	1.96004e+07	2.82454e+07	0.450164	-1.15148	2.75959e-06	1.62273
Com_2759_pos	PC (22:4e/17:0)	C47 H88 N O7 P	809.644	11.108	810.651	No results	Invalid mass	No results	1.72047e+07	2.83912e+07	1.48558e+07	1.73875e+07	1.54476e+07	1.75347e+07	1.37144e+07	8.52287e+06	1.63621e+07	1.43332e+07	7.48656e+06	1.16714e+07	1.24753e+07	1.077e+07	1.01826e+07	1.72401e+07	2.1501e+07	1.87253e+07	1.01981e+07	8.73261e+06	1.26958	0.344349	0.0932777	0.733835
Com_276_pos	PC (19:1/19:1)	C46 H88 N O8 P	813.621	10.303	814.627	No results	Full match	No results	1.78952e+08	1.63358e+08	1.80671e+08	3.53667e+08	2.90196e+08	1.88285e+08	1.88717e+08	2.52708e+08	2.20901e+08	1.79576e+08	1.96446e+08	2.52942e+08	2.1935e+08	2.55945e+08	1.98326e+08	2.11282e+08	1.92037e+08	1.46088e+08	3.13039e+08	3.45612e+08	0.942501	-0.0854346	0.596037	0.311665
Com_277_pos	LPC 18:3	C26 H48 N O7 P	517.315	8.489	518.323	No results	Full match	Full match	1.38412e+08	2.07607e+08	1.07472e+08	1.11605e+08	1.81091e+08	1.9058e+08	2.61751e+08	1.31548e+08	1.73039e+08	1.13582e+08	1.72879e+08	1.85752e+08	2.14035e+08	1.10686e+08	3.37992e+08	5.19627e+08	1.88567e+08	2.86648e+08	2.77095e+08	1.98808e+08	0.648727	-0.624316	0.0305905	0.952882
Com_2785_pos	SM (d18:1/17:0)	C40 H81 N2 O6 P	716.582	7.97	717.589	No results	Full match	No results	1.47439e+07	1.3968e+07	2.19391e+07	1.7651e+07	1.79414e+07	7.96371e+06	2.00229e+06	1.87155e+07	1.96877e+07	1.18487e+07	1.06716e+07	1.29951e+07	3.07521e+07	2.04614e+07	1.15913e+07	4.16467e+06	1.67567e+07	2.55257e+06	1.67048e+06	1.05634e+07	1.19874	0.26152	0.366103	0.4085
Com_2787_pos	1-phenyl-5-(2-thienyl)-1H-1,2,4-triazol-3-ol	C12 H9 N3 O S	243.05	5.421	244.057	Invalid mass	No results	No results	307708	246115	329423	291005	1.08013e+06	172672	935182	139925	470090	261230	3.48477e+06	810447	1.47798e+06	6.41864e+06	394877	1.27377e+06	2.59712e+07	812424	606966	2.12654e+07	0.0677178	-3.88432	0.00284712	1.25333
Com_283_pos	ethyl 1-(3-nitro-2-thienyl)piperidine-4-carboxylate	C12 H16 N2 O4 S	306.071	5.579	307.078	Invalid mass	No results	No results	2.73362e+08	2.05493e+08	1.15916e+08	2.45745e+08	1.6685e+08	2.23705e+08	2.01493e+08	2.10978e+08	2.45042e+08	3.10044e+08	1.28562e+08	1.10156e+08	1.47865e+08	4.99273e+07	1.39544e+08	1.44877e+08	1.82954e+08	1.45621e+08	2.55228e+08	1.70567e+08	1.49029	0.575595	0.0148183	1.03443
Com_284_pos	D-(+)-Proline	C5 H9 N O2	115.063	1.346	116.07	Full match	Full match	Full match	2.71633e+08	3.69912e+08	2.85587e+08	2.73973e+08	3.33079e+08	3.45218e+08	4.38823e+08	3.18737e+08	4.86554e+08	3.07694e+08	3.2198e+08	3.33009e+08	3.56849e+08	3.91202e+08	3.3854e+08	4.47757e+08	3.77126e+08	3.13415e+08	4.89793e+08	4.15372e+08	0.906518	-0.141593	0.18961	0.617217
Com_2851_pos	trans,trans-2,4-Heptadienal	C7 H10 O	110.073	6.745	111.08	Full match	No results	No results	6.10664e+06	7.42809e+06	9.17371e+06	6.14137e+06	8.77926e+06	6.63582e+06	8.42785e+06	2.04885e+07	5.63887e+06	6.76449e+06	3.98596e+06	5.694e+06	5.29123e+06	5.34729e+06	5.44117e+06	7.06175e+06	3.90653e+06	4.07907e+06	3.84872e+06	3.87589e+06	1.76348	0.818427	0.00198703	1.27408
Com_2882_pos	2,6-Di-tert-butyl-1,4-benzoquinone	C14 H20 O2	220.145	6.756	221.153	Full match	No results	No results	5.49027e+06	6.70651e+06	8.80365e+06	5.48387e+06	8.12655e+06	5.95046e+06	7.75005e+06	2.01954e+07	5.12625e+06	6.33511e+06	3.60808e+06	5.43428e+06	4.76228e+06	4.83349e+06	5.3713e+06	6.75971e+06	3.48414e+06	3.75286e+06	3.44757e+06	3.56815e+06	1.77621	0.8288	0.00352217	1.21643
Com_2915_pos	PC (14:0e/20:1)	C42 H84 N O7 P	745.592	11.483	746.599	No results	Invalid mass	No results	1.23268e+07	1.2237e+07	147924	3.12399e+07	9.83367e+06	8.72761e+06	8.02405e+06	118142	1.63532e+07	1.42357e+07	8.13428e+06	8.72348e+06	1.46405e+07	1.48274e+07	2.0727e+07	3.24876e+06	3.04989e+06	7.2379e+06	5.84737e+06	1.43281e+07	1.12385	0.168446	0.463686	0.335343
Com_2946_pos	2-(benzylamino)-1,3-thiazole-5-carboxylic acid	C11 H10 N2 O2 S	252.059	1.158	253.067	Invalid mass	No results	No results	1.0248e+07	4.45131e+06	1.15313e+07	1.22955e+07	9.03521e+06	4.94214e+06	1.06605e+07	4.78453e+06	9.73535e+06	8.46662e+06	1.49726e+07	1.58678e+07	2.1105e+07	1.60136e+07	1.80476e+07	2.29091e+07	1.38651e+07	1.57953e+07	1.17927e+07	1.56311e+07	0.518979	-0.946252	0.000191438	1.46286
Com_2950_pos	PC (18:0e/22:6)	C48 H86 N O7 P	819.611	9.946	820.617	No results	Full match	No results	6.73931e+06	4.36944e+06	1.28402e+07	1.16826e+07	1.78731e+07	6.85489e+06	1.09732e+07	9.54896e+06	7.40509e+06	1.2215e+07	3.76705e+06	9.41703e+06	7.61837e+06	1.39034e+07	1.04656e+07	3.1162e+06	1.37881e+07	8.54586e+06	4.56953e+06	9.89122e+06	1.18123	0.240289	0.341933	0.43004
Com_2999_pos	L-Kynurenine	C10 H12 N2 O3	208.084	4.671	209.092	Full match	Full match	Full match	7.10153e+06	9.23532e+06	3.69255e+06	2.57153e+06	5.93481e+06	5.91311e+06	9.42265e+06	6.69842e+06	4.85753e+06	3.99677e+06	2.24866e+07	1.78957e+06	2.47243e+07	4.17373e+06	2.32655e+07	1.08592e+07	4.56703e+06	1.76456e+06	6.87806e+06	3.73674e+06	0.570042	-0.810859	0.555366	0.277877
Com_3022_pos	1,3,7-trimethyl-2,3,6,7-tetrahydro-1H-purine-2,6-dione	C8 H10 N4 O2	194.077	5.467	195.084	Invalid mass	No results	No results	1.03727e+07	5.86761e+06	2.8137e+06	9.01337e+06	5.23293e+06	5.8142e+06	7.42266e+06	8.01036e+06	9.40883e+06	1.20418e+07	4.69431e+06	5.76585e+06	5.78045e+06	5.85533e+06	7.27787e+06	4.71425e+06	1.25368e+07	6.08151e+06	1.2384e+07	1.51158e+07	0.947535	-0.0777485	0.856927	0.10616
Com_3030_pos	2-[(3S)-1-Cyclobutyl-3-pyrrolidinyl]-1H-imidazo[4,5-b]pyridine	C14 H18 N4	264.133	6.008	265.14	Invalid mass	No results	No results	1.55532e+07	6.92675e+06	1.04725e+07	1.01419e+07	1.29541e+07	9.84238e+06	1.02327e+07	1.02018e+07	2.96084e+07	1.11956e+07	8.11373e+06	1.04295e+07	9.39877e+06	8.13871e+06	8.04628e+06	5.71538e+06	8.87576e+06	7.256e+06	9.67967e+06	1.03949e+07	1.47741	0.563072	0.0307345	0.949398
Com_3064_pos	LPE 18:3	C23 H42 N O7 P	475.268	8.434	476.276	No results	Full match	No results	6.29473e+06	1.49321e+07	6.92252e+06	8.84772e+06	9.96332e+06	1.84487e+07	2.33002e+07	9.0777e+06	1.08481e+07	4.78864e+06	5.76016e+06	5.65092e+06	6.41192e+06	2.85837e+06	1.01234e+07	1.39838e+07	4.67058e+06	1.02014e+07	9.57811e+06	5.73639e+06	1.51282	0.59724	0.0804782	0.771748
Com_3073_pos	Hydroxyproline	C5 H9 N O3	131.058	1.256	132.065	No results	Full match	Full match	1.71218e+07	7.35256e+06	9.97848e+06	8.78347e+06	8.99049e+06	4.20869e+06	6.30023e+06	6.9594e+06	7.39162e+06	6.95563e+06	1.26196e+07	2.14338e+07	7.67192e+06	1.26344e+07	8.9314e+06	1.42295e+07	1.58802e+07	1.24007e+07	1.11229e+07	1.41271e+07	0.641293	-0.640945	0.00498099	1.1589
Com_3080_pos	PC (14:1e/3:0)	C25 H50 N O7 P	507.331	8.898	508.339	No results	Full match	No results	4.79994e+06	8.23398e+06	7.15698e+06	6.00112e+06	6.47601e+06	7.37637e+06	8.90948e+06	8.08519e+06	7.80963e+06	7.79631e+06	1.8407e+07	1.47025e+07	1.06554e+07	7.04914e+06	1.40635e+07	1.34563e+07	6.50103e+06	1.59823e+07	1.03207e+07	1.24276e+07	0.587907	-0.766341	0.00116265	1.31813
Com_3084_pos	N-{2-[(2-furylmethyl)thio]ethyl}-2-[(3-methoxyphenyl)thio]acetamide	C16 H19 N O3 S2	337.078	4.762	338.086	Invalid mass	No results	No results	1.37074e+07	2.71916e+06	4.53873e+06	1.84104e+07	6.02897e+06	1.08465e+07	9.47371e+06	8.40195e+06	2.89711e+07	8.24388e+06	360121	450057	377626	282912	242574	380000	530517	229106	666084	216767	29.8043	4.89745	2.63214e-09	1.81299
Com_309_pos	4,6,8-trihydroxy-7-methoxy-3-methyl-3,4-dihydro-1H-2-benzopyran-1-one	C11 H12 O6	262.048	6.454	263.056	Invalid mass	No results	No results	3.91904e+07	5.71511e+07	3.15708e+07	6.2002e+07	3.18511e+07	2.56865e+07	2.81502e+07	4.39481e+07	4.34017e+07	4.61447e+07	5.59198e+07	1.89232e+07	3.22988e+07	7.01941e+07	3.6632e+07	3.56307e+08	3.3826e+07	2.81597e+08	3.87392e+07	6.0561e+07	0.415327	-1.26768	0.19203	0.603737
Com_3091_pos	PC (18:5e/2:0)	C28 H48 N O7 P	541.313	8.241	542.32	No results	Invalid mass	No results	4.72617e+06	5.66266e+06	3.98417e+06	2.57711e+06	3.62742e+06	4.9299e+06	7.71518e+06	4.44599e+06	6.44284e+06	4.47561e+06	7.16824e+06	5.12906e+06	7.17834e+06	1.43715e+06	7.53814e+06	1.6188e+06	4.10994e+06	5.42892e+06	1.12498e+07	1.68802e+06	0.924651	-0.113019	0.72514	0.170344
Com_3122_pos	2-Amino-1,3-octadecanediol	C18 H39 N O2	301.297	6.482	302.304	Full match	Full match	Full match	4.95184e+06	2.62756e+06	1.93523e+06	1.98409e+06	2.0002e+06	2.53988e+06	2.04871e+06	2.2063e+06	1.70924e+06	1.91275e+06	1.02008e+07	3.60056e+06	9.5356e+06	4.30968e+06	1.30298e+07	2.17367e+07	6.24266e+06	1.01315e+07	9.32928e+06	8.61118e+06	0.247249	-2.01596	5.57483e-06	1.62399
Com_313_pos	9,10-Dihome	C18 H34 O4	314.244	7.688	315.252	No results	No results	Full match	6.00881e+06	8.31723e+06	4.53789e+07	7.77744e+06	1.06105e+07	1.00943e+07	9.44749e+06	1.71044e+07	9.25563e+06	9.95104e+06	3.07327e+06	3.87151e+07	6.41063e+06	6.11818e+06	6.37891e+06	4.62453e+06	5.50444e+06	6.77494e+06	3.99941e+06	3.76996e+06	1.56901	0.649857	0.0528647	0.849304
Com_3154_pos	p-Mentha-1,3,8-triene	C10 H14	134.109	7.116	135.117	No results	No results	Full match	4.89099e+06	8.70888e+06	4.79561e+06	7.13944e+06	5.92176e+06	6.35008e+06	9.22716e+06	2.11884e+07	5.35157e+06	2.10777e+06	1.93073e+06	3.18117e+06	2.72666e+06	1.74647e+06	2.12775e+06	3.45329e+06	1.46967e+06	1.50919e+06	2.178e+06	1.80165e+06	3.4207	1.77429	0.000126813	1.49238
Com_317_pos	PC (18:2e/20:3)	C46 H84 N O7 P	793.596	11.641	794.603	No results	Full match	No results	2.77992e+08	2.32753e+08	3.39177e+08	3.46707e+08	1.81813e+08	2.70652e+08	1.4973e+08	2.06194e+08	3.18425e+08	1.91168e+08	1.5049e+08	1.40765e+08	5.38731e+08	2.86098e+08	2.71656e+08	1.11156e+08	2.99497e+08	1.25348e+08	1.34849e+08	1.7534e+08	1.12565	0.170752	0.276161	0.493929
Com_3211_pos	7-Ketocholesterol	C27 H44 O2	400.332	9.233	401.34	No results	No results	Full match	3.83699e+06	6.61362e+06	3.93463e+06	4.62262e+06	3.40273e+06	7.06219e+06	6.24429e+06	3.20508e+06	3.16657e+06	4.81933e+06	1.41826e+07	1.21019e+07	1.19363e+07	8.1478e+06	1.06815e+07	2.08974e+07	1.62495e+07	1.33573e+07	8.56304e+06	1.25705e+07	0.36451	-1.45597	3.7514e-07	1.67194
Com_324_pos	PE (18:1/18:1)	C41 H78 N O8 P	743.544	9.188	744.552	No results	Full match	No results	7.83949e+07	6.08081e+07	5.31089e+07	5.15222e+07	6.97566e+07	3.22899e+07	8.30476e+07	2.48769e+07	9.98892e+07	1.23113e+08	4.20344e+07	2.40726e+07	6.83931e+07	5.40814e+07	6.01639e+06	4.14549e+07	1.5011e+07	2.47832e+07	3.1597e+07	3.08179e+07	2.00084	1.0006	0.0112974	1.07633
Com_3244_pos	Homosildenafil	C23 H32 N6 O4 S	488.221	4.76	489.229	Full match	No results	No results	307342	329686	289365	313863	280249	322851	297818	252820	275808	296730	1.25134e+06	7.7231e+06	6.53204e+06	2.41763e+07	1.05294e+06	303235	248045	1.46305e+06	321989	2.55745e+06	0.0650135	-3.94312	0.0062635	1.22336
Com_3285_pos	Pyroglutamic acid	C5 H7 N O3	129.043	4.88	130.05	No results	Full match	Full match	1.74495e+07	1.74466e+07	1.23296e+07	498798	1.47874e+07	1.65186e+07	1.72685e+07	417680	1.43005e+07	1.51624e+07	1.8383e+07	1.19025e+07	2.00875e+07	1.77649e+07	1.37634e+07	1.99258e+07	1.50481e+07	1.46907e+07	1.97068e+07	1.47825e+07	0.759864	-0.396187	0.145085	0.675307
Com_3302_pos	PC (17:0/18:5)	C43 H76 N O8 P	1531.05	10.915	766.531	No results	Invalid mass	No results	5.97142e+06	5.48421e+06	3.48908e+06	1.05401e+07	1.1973e+07	2.48876e+06	1.27043e+07	8.38675e+06	2.03961e+07	1.39342e+07	8.50966e+06	5.94483e+06	1.01848e+07	5.44086e+06	4.67679e+06	4.18609e+06	1.55339e+07	1.22679e+07	1.59125e+07	8.4688e+06	1.04655	0.0656383	0.921104	0.0452051
Com_3323_pos	Androsterone	C19 H30 O2	272.213	6.533	273.221	Invalid mass	No results	No results	1.17102e+06	1.14279e+06	2.35653e+06	1.31494e+06	852583	715423	633830	820339	618310	541181	1.05109e+07	2.34378e+06	1.14742e+06	1.67793e+07	1.69734e+06	846996	6.90191e+06	4.36169e+06	1.51218e+06	2.17886e+07	0.149756	-2.73931	0.00364408	1.26432
Com_3339_pos	(11E,15Z)-9,10,13-trihydroxyoctadeca-11,15-dienoic acid	C18 H32 O5	350.205	6.499	351.213	Invalid mass	No results	No results	9.11454e+06	1.72211e+07	8.93981e+06	1.00869e+07	1.71627e+07	1.48838e+07	2.0666e+07	1.63333e+07	1.28315e+07	6.10826e+06	8.84537e+06	4.79721e+06	3.77833e+06	1.15122e+07	1.09498e+07	1.08434e+07	6.2709e+06	4.9177e+06	4.69405e+06	8.53133e+06	1.77465	0.827536	0.00419495	1.16437
Com_3365_pos	Genistein 4'-O-glucuronide	C21 H18 O11	446.083	5.489	447.09	Full match	No results	No results	6.85958e+06	3.98645e+06	1.30244e+06	4.79708e+06	6.87707e+06	1.15282e+06	2.1169e+06	1.95336e+06	1.01111e+06	255807	3.65035e+06	3.05749e+06	2.68242e+06	2.84685e+06	3.15449e+06	1.04531e+07	4.28818e+06	4.59708e+06	1.91465e+07	7.4336e+06	0.494415	-1.01621	0.0402666	0.889975
Com_3385_pos	9-KODE	C18 H30 O3	294.218	7.639	295.226	No results	No results	Full match	2.4729e+07	613613	797696	630767	1.0027e+06	832543	594744	801215	1.10411e+06	597819	718012	848310	808725	776951	683272	497588	682401	1.07933e+06	509208	677041	4.35448	2.1225	0.284865	0.566134
Com_340_pos	13,14-dihydro-15-keto-tetranor Prostaglandin E2	C16 H26 O5	280.164	6.984	281.171	Invalid mass	No results	No results	8.98544e+06	1.79767e+07	7.10248e+07	1.12661e+07	1.85345e+07	9.83186e+06	1.0574e+07	3.94184e+07	1.50717e+07	2.43598e+07	7.93854e+06	7.49395e+07	1.85606e+07	1.29658e+07	1.55057e+07	2.83525e+07	1.03238e+07	1.04645e+07	8.4815e+06	9.25387e+06	1.15376	0.206337	0.536454	0.365534
Com_3400_pos	Corticosterone	C21 H30 O4	346.213	6.266	347.22	Invalid mass	Invalid mass	No results	3.52744e+06	5.47095e+06	5.32785e+06	3.55212e+06	2.05856e+06	4.4864e+06	2.66352e+06	2.95507e+06	4.61238e+06	4.54485e+06	4.1641e+06	4.39888e+06	1.96923e+06	4.02436e+06	2.19415e+06	2.68404e+06	1.95615e+06	1.54766e+06	2.94775e+06	3.03667e+06	1.35529	0.438605	0.051158	0.87005
Com_3410_pos	Glycolithocholic acid	C26 H43 N O4	433.317	8.091	434.325	No results	No results	Full match	3.41897e+06	4.29161e+06	2.78807e+06	1.64219e+06	2.8146e+06	3.2583e+06	7.30836e+06	1.89984e+07	2.45234e+06	874364	1.55585e+06	3.93539e+06	3.69672e+06	841804	1.31163e+07	6.03368e+06	1.11804e+06	3.03929e+06	2.75288e+06	2.3156e+06	1.24584	0.317121	0.64218	0.317291
Com_3428_pos	ethyl 3-oxo-3-(1H-pyrazol-5-ylamino)propanoate	C8 H11 N3 O3	219.058	1.279	220.066	Invalid mass	No results	No results	1.14736e+07	1.81244e+07	1.38628e+07	1.16117e+07	2.00618e+07	1.10393e+07	1.32145e+07	1.28349e+07	1.00169e+07	1.11575e+07	5.99188e+06	7.28502e+06	3.35093e+06	7.3236e+06	6.33623e+06	9.26399e+06	4.90254e+06	5.5681e+06	7.5178e+06	4.58563e+06	2.14721	1.10247	4.30954e-06	1.60405
Com_3430_pos	PC (16:2e/20:0)	C44 H86 N O7 P	771.613	11.38	772.62	No results	Full match	No results	1.2786e+07	1.10163e+07	9.98687e+06	9.03347e+06	7.85273e+06	7.39739e+06	1.22907e+07	1.76364e+07	1.30331e+07	1.43015e+07	1.35395e+07	8.4317e+06	1.04686e+07	1.49441e+07	1.1158e+07	1.42122e+07	9.38599e+06	9.25402e+06	7.27173e+06	1.98916e+07	0.972814	-0.0397639	0.893323	0.282968
Com_3461_pos	Androstenedione	C19 H26 O2	286.192	6.488	287.199	Full match	Full match	Full match	1.4577e+06	1.18975e+06	3.08416e+06	1.55663e+06	863230	915477	999839	926149	1.50936e+06	665192	3.19224e+06	4.37311e+06	3.16699e+06	4.63471e+06	2.24717e+06	1.58089e+06	3.64392e+06	2.22827e+06	1.5111e+06	3.07833e+06	0.443997	-1.17138	0.000243941	1.39413
Com_3501_pos	(1E,4E)-1,5-bis(4-methoxyphenyl)penta-1,4-dien-3-one	C19 H18 O3	316.104	4.941	317.112	Invalid mass	No results	No results	8.49842e+06	4.81553e+06	625053	1.91762e+06	3.49655e+06	3.17491e+06	2.42776e+06	444821	1.60323e+06	327289	110752	442486	457848	654077	215484	174271	160153	275173	109242	222445	9.68528	3.27579	0.000132008	1.47154
Com_3523_pos	3-phenethyl-2-thioxoimidazolidin-4-one	C11 H12 N2 O S	220.066	6.237	221.074	Full match	No results	No results	131715	233810	159346	147603	141491	108398	117374	147684	230914	172033	1.2282e+07	4.82407e+06	5.48375e+06	2.15553e+07	1.06214e+07	7.06082e+06	4.41363e+06	5.81671e+06	1.33721e+07	1.5563e+07	0.0157473	-5.98875	2.99805e-11	1.86533
Com_3547_pos	Ecgonine methyl ester	C10 H17 N O3	199.12	6.053	200.127	Full match	No results	No results	4.12568e+06	3.19125e+06	2.0425e+06	2.41966e+06	4.98348e+06	2.75729e+06	2.13605e+06	2.92513e+06	2.89606e+06	2.77949e+06	1.1752e+06	1.45142e+06	1.45444e+06	1.92162e+07	1.64503e+06	1.25698e+06	1.96885e+06	1.11269e+06	1.11665e+06	5.86865e+06	0.834293	-0.261373	0.28183	0.500861
Com_3593_pos	N6,N6,N6-Trimethyl-L-lysine	C9 H20 N2 O2	188.152	1.22	189.159	Full match	Full match	Full match	5.3342e+06	4.15969e+06	4.35521e+06	6.22439e+06	4.30139e+06	4.10756e+06	5.15988e+06	5.47689e+06	4.7181e+06	4.25462e+06	4.29939e+06	5.03196e+06	3.9159e+06	4.48238e+06	5.18673e+06	5.02681e+06	5.03831e+06	4.33074e+06	4.67301e+06	3.04853e+06	1.06791	0.0947881	0.335076	0.451086
Com_3597_pos	Adenosine 5'-monophosphate	C10 H14 N5 O7 P	325.078	5.145	326.085	Invalid mass	No results	No results	6.81873e+06	2.87411e+06	2.68368e+06	6.18506e+06	6.37956e+06	5.39695e+06	6.05195e+06	4.69371e+06	5.00963e+06	3.94766e+06	6.39013e+06	4.88757e+06	7.30294e+06	1.893e+06	6.14422e+06	6.27546e+06	5.35411e+06	6.2874e+06	9.63026e+06	3.73043e+06	0.864334	-0.21034	0.514113	0.336038
Com_360_pos	Ureidoisobutyric Acid	C5 H10 N2 O3	146.069	1.303	147.076	No results	No results	Full match	4.18718e+08	2.23044e+08	3.27189e+08	2.68329e+08	3.78325e+07	2.82374e+08	2.95489e+08	2.80664e+08	4.30564e+08	1.59597e+08	2.21195e+08	2.77234e+08	2.19527e+08	2.79097e+08	1.84492e+08	2.5458e+08	3.66811e+08	2.5244e+08	3.37453e+08	4.22971e+08	0.967328	-0.0479231	0.526712	0.365843
Com_3637_pos	3-methyl-5-oxo-5-(4-toluidino)pentanoic acid	C13 H17 N O3	257.101	1.363	258.109	Invalid mass	Invalid mass	No results	1.56313e+06	862469	1.04278e+06	755617	1.04036e+06	899722	892424	823132	838771	625454	4.72621e+06	1.42697e+07	4.4583e+06	1.86381e+07	4.77943e+06	4.67758e+06	3.34722e+06	5.42593e+06	3.91756e+06	1.91754e+07	0.112016	-3.15822	2.14176e-06	1.7138
Com_365_pos	5-OxoETE	C20 H30 O3	318.216	7.859	319.223	Invalid mass	No results	No results	3.78784e+07	7.26553e+07	8.13708e+07	4.03842e+07	1.1428e+08	1.00466e+08	1.07141e+08	2.241e+06	4.89533e+07	1.3429e+08	1.59489e+07	8.4426e+07	4.14266e+07	1.56845e+08	4.38164e+07	5.29114e+07	1.00226e+08	6.39196e+07	2.24066e+07	5.10502e+07	1.16854	0.224708	0.982359	0.0292721
Com_3657_pos	Salicylic acid	C7 H6 O3	156.039	1.162	157.047	Invalid mass	No results	No results	2.18596e+07	1.57634e+07	1.56589e+07	1.89447e+07	1.68269e+07	1.34944e+07	1.28197e+07	1.21669e+07	1.68433e+07	1.30698e+07	7.63006e+06	7.34455e+06	1.07895e+07	9.54477e+06	1.0477e+07	5.4858e+06	9.53596e+06	6.96345e+06	7.27916e+06	8.21105e+06	1.89101	0.919154	1.19705e-06	1.64383
Com_37_pos	DL-Tryptophan	C11 H12 N2 O2	204.089	5.088	205.096	Full match	Full match	Full match	3.81659e+09	4.91224e+09	2.90097e+09	3.40857e+09	4.53863e+09	3.24136e+09	4.20472e+09	3.31585e+09	3.38495e+09	4.35891e+09	2.53379e+09	2.73472e+09	3.3645e+09	3.62276e+09	3.64626e+09	4.49339e+09	2.71502e+09	3.22452e+09	3.72693e+09	3.4018e+09	1.13803	0.186542	0.112031	0.703302
Com_3706_pos	PC (16:1e/22:4)	C46 H84 N O7 P	793.59	10.304	794.598	No results	Invalid mass	No results	6.90623e+06	3.2674e+06	7.89998e+06	6.40535e+06	6.97051e+06	6.16197e+06	8.93811e+06	9.6114e+06	7.18521e+06	1.1429e+07	3.76998e+06	7.92088e+06	8.22827e+06	6.49816e+06	1.03989e+07	5.00118e+06	7.74717e+06	4.91842e+06	4.89698e+06	1.18841e+07	1.04927	0.0693846	0.694069	0.190932
Com_3763_pos	Cafestol	C20 H28 O3	316.202	6.919	317.21	Full match	No results	Full match	2.69531e+06	1.63826e+06	5.2904e+06	1.92637e+06	1.94636e+06	1.78502e+06	1.71818e+06	1.66225e+06	1.83151e+06	1.45159e+06	7.14356e+06	3.01386e+06	1.92564e+06	1.02488e+07	1.30772e+06	939466	5.52187e+06	4.45739e+06	1.74629e+06	8.66108e+06	0.488044	-1.03492	0.103027	0.809941
Com_3791_pos	DL-α-Aminocaprylic acid	C8 H17 N O2	159.126	5.446	160.133	Full match	No results	Full match	3.01746e+06	4.46429e+06	1.76283e+06	2.20603e+06	4.708e+06	3.05017e+06	7.74268e+06	4.00822e+06	3.80888e+06	2.6006e+06	312646	632995	913272	373986	726806	2.5971e+06	875503	469991	1.05467e+06	330884	4.50891	2.17278	6.07584e-06	1.60954
Com_3796_pos	3,4-Dimethoxycinnamic acid	C11 H12 O4	208.073	6.118	209.08	Full match	No results	Full match	1.18365e+06	975207	984378	893120	797454	715680	723474	693368	781724	760345	7.81052e+06	2.41469e+06	670686	826604	898806	711372	861599	496372	1.15891e+06	1.81776e+07	0.250048	-1.99973	0.154498	0.73094
Com_3802_pos	PC (16:1/17:2)	C41 H76 N O8 P	741.523	10.852	742.531	No results	Invalid mass	No results	1.42772e+07	1.08425e+07	1.33178e+07	2.00064e+07	1.3224e+07	6.72e+06	8.04026e+06	9.06447e+06	1.45719e+07	5.99986e+06	1.10817e+07	1.10554e+07	1.05297e+07	1.38339e+07	7.98247e+06	1.08301e+07	7.35511e+06	9.87534e+06	8.8237e+06	8.69066e+06	1.15997	0.214089	0.471183	0.343963
Com_3811_pos	2-Oxindole	C8 H7 N O	133.053	5.245	134.06	Full match	No results	Full match	796137	1.32572e+06	1.42728e+06	1.98831e+06	1.55057e+06	1.2848e+06	4.1937e+06	1.13833e+06	2.34379e+06	1.38956e+06	7.36542e+06	4.63033e+06	2.86183e+06	3.9885e+06	3.49695e+06	2.26255e+06	7.38078e+06	4.57991e+06	5.99639e+06	5.84132e+06	0.360263	-1.47288	2.87628e-05	1.51361
Com_3829_pos	Decanoylcarnitine	C17 H33 N O4	315.24	5.777	316.247	Full match	Invalid mass	No results	581006	678426	2.03322e+06	544354	2.40405e+06	1.43964e+06	514708	1.7903e+06	489113	1.40118e+06	526253	2.03525e+06	1.03743e+06	1.43509e+06	704805	510577	1.03474e+06	988021	242952	379760	1.33515	0.417001	0.328404	0.492607
Com_384_pos	PC (18:1e/14:0)	C40 H80 N O7 P	717.564	10.921	718.571	No results	Full match	No results	2.01719e+08	1.77964e+08	1.86437e+08	1.01646e+07	1.60401e+08	3.74908e+08	1.85944e+08	1.65201e+08	2.02247e+08	1.8668e+08	1.49404e+08	1.80555e+08	1.81316e+08	1.9127e+08	1.67217e+08	1.60587e+08	1.46909e+08	1.22148e+08	9.74341e+06	1.60815e+08	1.25967	0.333042	0.653543	0.209823
Com_3862_pos	PC (8:0/22:6)	C38 H64 N O8 P	1386.85	9.557	694.432	No results	Invalid mass	No results	5.31186e+06	6.78015e+06	7.9251e+06	7.34239e+06	9.76442e+06	8.69485e+06	1.02255e+07	5.21406e+06	1.24643e+07	1.07306e+07	1.56721e+07	9.18058e+06	7.15315e+06	1.09531e+07	1.43653e+07	8.37311e+06	7.99385e+06	8.35068e+06	9.05274e+06	6.62781e+06	0.864216	-0.210536	0.273253	0.490744
Com_3870_pos	3'-Adenosine monophosphate (3'-AMP)	C10 H14 N5 O7 P	347.06	5.14	348.067	Invalid mass	No results	No results	6.94679e+06	2.70708e+06	2.69885e+06	5.92787e+06	6.55816e+06	5.82706e+06	5.76915e+06	4.38837e+06	4.68021e+06	4.22513e+06	6.38444e+06	4.97941e+06	7.46827e+06	1.50456e+06	5.76915e+06	5.73196e+06	5.4625e+06	6.39652e+06	8.73928e+06	3.78673e+06	0.884493	-0.177078	0.651958	0.244107
Com_3890_pos	T-2 Triol	C20 H30 O7	364.19	10.768	365.197	Invalid mass	No results	No results	1.05168e+06	940558	5.62595e+06	1.34741e+06	4.83805e+06	3.28642e+06	1.95785e+06	5.24021e+06	1.52662e+06	5.19475e+06	902629	5.15309e+06	1.83458e+06	3.21708e+06	2.10895e+06	2.14585e+06	2.54262e+06	2.8717e+06	1.26557e+06	3.39459e+06	1.21909	0.2858	0.746329	0.249131
Com_3901_pos	ACar 16:1	C23 H44 N O4	397.317	6.536	398.325	No results	Invalid mass	No results	648401	915697	3.31108e+06	651379	3.51616e+06	963692	758943	2.7806e+06	548555	2.17313e+06	824622	4.59583e+06	2.28052e+06	3.35065e+06	1.20266e+06	1.14547e+06	3.04499e+06	1.95393e+06	425180	964334	0.822088	-0.282636	0.515554	0.382717
Com_392_pos	Cinnamoylglycine	C11 H11 N O3	205.073	5.689	206.081	Full match	Full match	Full match	1.75624e+06	6.61598e+06	2.91021e+06	6.07778e+06	2.16182e+07	8.41207e+06	3.64724e+07	4.1605e+06	3.74599e+07	1.14072e+07	9.70112e+06	1.30321e+07	1.58091e+06	1.58254e+08	7.141e+06	3.1136e+07	1.64403e+06	1.05695e+06	2.93172e+06	3.85731e+08	0.223601	-2.161	0.809732	0.125842
Com_3963_pos	PE (18:1/20:5)	C43 H74 N O8 P	763.513	10.004	764.521	No results	Full match	No results	3.89236e+06	3.42466e+06	3.52061e+06	4.99769e+06	3.71511e+06	2.39835e+06	4.23914e+06	6.26543e+06	2.04729e+07	6.77594e+06	3.04887e+06	5.13972e+06	3.32765e+06	2.08018e+06	1.45306e+06	973867	3.86262e+06	2.96383e+06	3.14425e+06	3.10144e+06	2.05194	1.03699	0.021362	0.976521
Com_3991_pos	methyl 3,4,5-trihydroxycyclohex-1-ene-1-carboxylate	C8 H12 O5	210.05	5.197	211.057	Invalid mass	No results	No results	7.16697e+06	8.54237e+06	1.62016e+07	1.35015e+07	1.24894e+07	1.12223e+07	1.61486e+07	7.08175e+06	1.78919e+07	4.78589e+06	3.51604e+06	4.79018e+06	5.17926e+06	2.77723e+06	2.71416e+06	2.8737e+06	2.71495e+06	2.07062e+06	3.874e+06	4.91965e+06	3.24677	1.699	4.37316e-06	1.61014
Com_40_pos	Indole-3-acrylic acid	C11 H9 N O2	187.062	5.045	188.07	Full match	No results	Full match	3.762e+09	4.84055e+09	3.23922e+08	3.35528e+09	4.47314e+09	3.1798e+09	2.43668e+09	3.26949e+09	3.3491e+09	4.29254e+09	2.50632e+09	2.70027e+09	3.31633e+09	3.57125e+09	3.60086e+09	4.42867e+09	2.68127e+09	3.17866e+09	3.67829e+09	3.35872e+09	1.00793	0.0113952	0.587192	0.336729
Com_4000_pos	PC (16:0/17:0)	C41 H82 N O8 P	747.572	10.532	748.579	No results	Invalid mass	No results	4.34043e+06	3.26624e+06	8.75978e+06	4.28935e+06	5.36177e+06	4.45525e+06	4.53711e+06	3.87491e+06	7.556e+06	6.33753e+06	3.97862e+06	8.08793e+06	3.99802e+06	4.81621e+06	3.65661e+06	2.25121e+06	2.65416e+06	4.764e+06	2.06846e+06	3.94527e+06	1.31223	0.392017	0.0775246	0.782669
Com_4002_pos	Lysopa 16:0	C19 H39 O7 P	410.242	6.925	411.249	No results	No results	Full match	4.10621e+06	9.70543e+06	4.1965e+06	4.58941e+06	9.19385e+06	4.49995e+06	7.86552e+06	1.52229e+07	3.29203e+06	2.88715e+06	3.98452e+06	3.77297e+06	4.26571e+06	2.69395e+06	2.04794e+06	2.46437e+06	1.5931e+06	3.31974e+06	3.4503e+06	3.28795e+06	2.12299	1.08609	0.00510844	1.16939
Com_4020_pos	L-Ornithine	C5 H12 N2 O2	132.09	1.082	133.097	No results	No results	Full match	9.6789e+06	9.80081e+06	6.69568e+06	9.77826e+06	1.20853e+07	9.52234e+06	1.59887e+07	6.98503e+06	8.59081e+06	7.63125e+06	3.75868e+06	4.79296e+06	4.44936e+06	4.85102e+06	6.07063e+06	6.71484e+06	3.7318e+06	5.29332e+06	3.93551e+06	6.09388e+06	1.94714	0.961353	9.07411e-06	1.57033
Com_4026_pos	Cortisone	C21 H28 O5	360.192	5.923	361.198	Invalid mass	Invalid mass	No results	3.77256e+06	7.4799e+06	5.02594e+06	6.80083e+06	4.88888e+06	5.73571e+06	3.06806e+06	3.151e+06	4.23153e+06	5.82184e+06	7.59726e+06	1.09363e+07	8.13753e+06	4.75154e+06	4.5157e+06	5.70181e+06	1.29274e+06	7.57954e+06	9.73808e+06	3.03013e+06	0.789756	-0.340521	0.568133	0.293979
Com_4040_pos	1-Methylhistidine	C7 H11 N3 O2	169.084	1.239	170.092	No results	No results	Full match	1.36724e+07	8.02681e+06	6.68892e+06	5.5039e+06	1.51988e+07	7.73934e+06	6.83852e+06	7.18677e+06	8.23035e+06	6.18147e+06	4.18268e+06	3.48496e+06	8.69188e+06	4.98547e+06	5.08947e+06	7.44571e+06	4.81654e+06	5.30501e+06	6.33499e+06	3.25302e+06	1.59111	0.670035	0.005212	1.14421
Com_4088_pos	15-Deoxy-Δ12,14-prostaglandin A1	C20 H30 O3	300.208	7.113	301.215	Invalid mass	No match	No match	2.76167e+06	6.33686e+06	3.08404e+06	6.20205e+06	4.47329e+06	6.67395e+06	6.21746e+06	1.48752e+07	2.49065e+06	2.10592e+06	1.20978e+06	2.21571e+06	1.96811e+06	847302	1.32522e+06	2.46368e+06	859472	1.46322e+06	1.41798e+06	1.0959e+06	3.71449	1.89317	6.97189e-05	1.50563
Com_411_pos	2-Arachidonoyl glycerol	C23 H38 O4	360.265	7.316	361.272	Invalid mass	No results	No results	1.31567e+08	1.9675e+08	1.51941e+08	5.57597e+06	3.5736e+08	2.39143e+07	1.31106e+07	2.59218e+07	5.0437e+06	2.95781e+07	6.28639e+06	1.47409e+08	1.67039e+08	3.86244e+06	9.12502e+06	9.9177e+06	2.92154e+08	3.36191e+06	1.64967e+08	3.47439e+06	1.16489	0.220196	0.459724	0.402533
Com_4111_pos	L-lysine	C6 H14 N2 O2	146.105	1.252	147.113	No results	No results	Full match	1.32792e+06	1.70209e+06	727950	562467	2.00048e+06	810916	1.00398e+06	951167	1.5573e+07	1.42474e+06	1.31616e+06	766644	960345	725597	914138	2.13595e+06	1.82886e+06	1.95564e+06	808500	1.54015e+06	2.01395	1.01003	0.617692	0.244552
Com_412_pos	PC (18:0/18:0)	C44 H88 N O8 P	789.613	11.255	790.62	No results	Invalid mass	No results	2.02341e+08	2.12205e+08	2.30164e+08	2.05115e+08	2.3605e+08	1.24383e+08	2.19257e+08	2.62664e+08	1.67077e+08	2.37858e+08	2.14694e+08	1.74936e+08	1.33414e+08	2.26586e+08	2.31184e+08	1.33331e+08	5.7457e+07	4.92852e+07	1.6435e+08	3.06317e+08	1.23975	0.310055	0.127027	0.700808
Com_414_pos	PC (20:3e/14:0)	C42 H80 N O7 P	741.565	11.151	742.572	No results	Full match	No results	2.37046e+08	1.5555e+08	1.46056e+08	2.19862e+08	1.22159e+08	2.37366e+08	2.09171e+08	2.66927e+08	4.26083e+08	3.28767e+08	9.82883e+07	2.34552e+08	2.9403e+08	2.64745e+08	1.82683e+08	1.1295e+08	2.25179e+08	2.26999e+08	1.95792e+08	1.97247e+08	1.15573	0.208807	0.43553	0.376194
Com_4145_pos	SM (d24:1/13:1)	C42 H83 N2 O6 P	742.597	10.102	743.604	No results	Full match	No results	1.18486e+07	9.37164e+06	8.12303e+06	1.00469e+07	5.51328e+06	1.06296e+07	3.47115e+06	1.07194e+07	1.7977e+07	8.20857e+06	7.49182e+06	1.65545e+06	1.17417e+07	1.30986e+07	4.21579e+06	1.34395e+06	1.50802e+07	3.18932e+06	6.28538e+06	5.53519e+06	1.37727	0.461807	0.111323	0.719232
Com_4164_pos	1,7-bis(4-hydroxyphenyl)heptan-3-one	C19 H22 O3	336.107	6.06	337.115	Invalid mass	No results	No results	608118	342608	937284	393250	596277	495476	222450	244716	305648	301964	401631	1.24145e+06	636544	1.47199e+06	790507	642128	620320	443210	760988	948082	0.558989	-0.839108	0.00615535	1.12691
Com_4175_pos	Gamma-Glu-Leu	C11 H20 N2 O5	260.138	6.476	261.145	No results	No results	Full match	2.97657e+06	1.93913e+06	2.47186e+06	2.3624e+06	1.96159e+06	2.37443e+06	2.24576e+06	2.243e+06	4.61131e+06	2.61436e+06	1.6564e+06	3.61608e+06	1.89919e+06	3.41188e+06	3.11553e+06	1.45885e+06	1.51858e+06	955273	1.56289e+06	1.86223e+06	1.22527	0.293101	0.125123	0.681677
Com_418_pos	TKK	C16 H33 N5 O5	375.251	6.336	376.258	Invalid mass	No results	No results	2.20162e+08	1.87125e+08	2.56035e+08	1.39473e+08	1.56492e+08	1.57028e+08	1.98464e+08	2.38058e+08	2.2193e+08	1.31257e+08	2.23098e+08	1.49011e+08	1.90711e+08	2.51012e+08	1.4533e+08	1.91367e+08	2.32662e+08	2.86118e+08	2.23602e+08	1.60609e+08	0.928174	-0.107533	0.473921	0.370359
Com_4186_pos	1-(4-methylphenyl)-3,5-diphenylpent-2-ene-1,5-dione	C24 H20 O2	322.137	5.732	323.144	Invalid mass	No results	No results	1.29776e+07	7.38808e+06	7.9976e+06	1.04487e+07	1.19285e+07	9.26885e+06	9.20613e+06	7.68666e+06	1.90009e+07	9.12617e+06	3.56541e+06	4.69666e+06	8.04728e+06	7.51951e+06	8.49936e+06	4.98172e+06	7.6844e+06	4.93054e+06	6.70277e+06	1.02861e+07	1.56962	0.650417	0.00408944	1.16745
Com_4187_pos	PC (14:0e/18:2)	C40 H78 N O7 P	733.558	10.311	734.568	No results	Invalid mass	No results	8.55958e+06	4.29459e+06	9.8621e+06	4.11065e+06	4.34258e+06	6.20508e+06	3.1895e+06	8.76217e+06	7.52153e+06	6.86989e+06	2.53784e+06	9.74526e+06	9.29954e+06	9.97772e+06	4.73177e+06	2.55799e+06	9.04429e+06	4.03893e+06	3.76159e+06	1.15055e+07	0.948173	-0.0767771	0.902773	0.0652622
Com_420_pos	1,4-dihydroxy-1,4-dimethyl-7-(propan-2-ylidene)-decahydroazulen-6-one	C15 H24 O3	234.157	1.325	235.164	Invalid mass	No results	No match	1.2961e+08	1.31819e+08	1.10892e+08	1.10002e+08	1.97112e+08	8.62908e+07	2.1659e+08	1.66018e+08	2.44615e+08	1.93297e+08	7.27288e+07	9.64274e+07	4.48752e+07	5.57154e+07	9.45188e+07	1.21447e+08	1.64237e+08	3.79732e+07	1.91867e+08	1.19532e+08	1.58732	0.666597	0.0180993	1.00659
Com_4216_pos	Cer-NS (d18:1/18:0)	C36 H71 N O3	565.542	11.055	566.549	No results	Full match	No results	3.94791e+06	5.58075e+06	3.22524e+06	1.88751e+07	2.21367e+06	4.82065e+06	1.8714e+06	1.37038e+06	3.51251e+06	1.75271e+06	1.17112e+06	2.65334e+06	6.31538e+06	2.42768e+06	2.3062e+06	1.54025e+06	2.66637e+06	2.62643e+06	1.88672e+06	3.32575e+06	1.75229	0.809242	0.239377	0.529101
Com_4225_pos	SM (d26:1/17:0)	C48 H97 N2 O6 P	828.715	11.403	829.724	No results	Invalid mass	No results	536734	461149	369390	418924	349512	463721	670752	393059	559277	416719	431238	400294	457442	496558	482936	555469	534132	1.23185e+07	1.03667e+07	9.71897e+06	0.129724	-2.94648	0.0708337	0.834488
Com_4242_pos	2-morpholino-1-phenyl-1-ethanol	C12 H17 N O2	189.114	6.517	190.122	Invalid mass	No results	No results	1.20813e+06	1.52488e+06	800516	3.61497e+06	2.69962e+06	1.14901e+07	2.59878e+06	1.40413e+07	645419	722195	1.21242e+06	413299	397355	431957	924976	417412	365801	354078	590910	462223	7.06334	2.82035	0.00198728	1.30158
Com_4258_pos	3,4-dihydroxy-4-(4-methoxyphenyl)-1,2,3,4-tetrahydroquinolin-2-one	C16 H15 N O4	285.1	5.72	286.107	Full match	No results	No results	622529	112195	412324	173002	68771.6	124603	58783.9	50045.8	121074	52400	1.04119e+06	1.21757e+06	66852.9	1.62784e+06	338850	71536	1.46308e+06	4.37771e+06	809155	5.50203e+06	0.108728	-3.20121	0.00428577	1.22205
Com_4266_pos	Senecionine	C18 H25 N O5	335.174	9.207	336.182	Full match	No results	No results	5.26007e+06	5.82998e+06	3.70396e+06	3.98725e+06	3.07707e+06	5.31628e+06	4.39541e+06	7.71942e+06	6.70234e+06	6.01045e+06	7.86064e+06	7.66599e+06	1.2831e+07	9.47584e+06	7.60584e+06	1.08398e+07	7.2294e+06	8.12468e+06	6.27292e+06	8.3228e+06	0.603072	-0.729599	0.000240125	1.41835
Com_4273_pos	4-{2-[(2-chlorophenoxy)methyl]-1,3-thiazol-4-yl}benzonitrile	C17 H11 Cl N2 O S	348.009	1.365	349.016	Invalid mass	No results	No results	302203	299749	261370	428776	319697	268111	277913	275750	317070	265285	8.89888e+06	4.74687e+06	4.93576e+06	6.02848e+06	4.76171e+06	3.47318e+06	7.00157e+06	3.81897e+06	4.95175e+06	6.68159e+06	0.0545387	-4.19658	2.1966e-13	1.88225
Com_4303_pos	LPE 20:3	C25 H46 N O7 P	503.299	9.264	504.307	No results	Full match	No results	3.35206e+06	4.39629e+06	6.69615e+06	4.36868e+06	4.95916e+06	7.11479e+06	1.44966e+07	5.51635e+06	3.62343e+06	6.18125e+06	3.13907e+06	6.13352e+06	5.73642e+06	2.32512e+06	7.24005e+06	5.38753e+06	4.75427e+06	4.58782e+06	7.64864e+06	3.42978e+06	1.20489	0.268896	0.396805	0.453405
Com_4312_pos	6,7,8-trimethoxy-3-phenyl-2-thioxo-1,2,3,4-tetrahydroquinazolin-4-one	C17 H16 N2 O4 S	344.078	7.244	345.086	Invalid mass	No results	No results	304787	381258	286039	481279	384929	243537	692481	697095	1.81255e+07	349010	249741	194671	254639	231935	239148	185781	272083	167765	226692	196398	9.89068	3.30607	0.0365042	0.948492
Com_4391_pos	PC (18:1/17:2)	C43 H80 N O8 P	1539.11	11.785	770.56	No results	Invalid mass	No results	4.11607e+06	5.97103e+06	2.98987e+06	7.59588e+06	3.6068e+06	2.49798e+06	4.47694e+06	5.03361e+06	1.76557e+07	8.14923e+06	2.94074e+06	3.04757e+06	8.74176e+06	2.75335e+06	1.33317e+06	1.04392e+06	2.04824e+06	3.04419e+06	2.80024e+06	1.97223e+06	2.08889	1.06274	0.00984474	1.06935
Com_441_pos	16-Heptadecyne-1,2,4-triol	C17 H32 O3	306.218	7.819	307.225	Invalid mass	No results	No results	1.05487e+07	7.7005e+06	2.11e+07	7.4019e+06	4.4935e+06	4.52618e+06	1.03808e+07	8.77571e+06	1.79872e+06	4.84455e+06	1.14068e+08	3.48769e+07	9.95328e+06	1.88886e+08	9.19828e+06	2.40383e+06	4.24591e+07	3.85129e+07	7.72524e+06	1.18673e+08	0.143926	-2.7966	0.01428	1.09005
Com_4431_pos	SM (d30:2/13:1)	C48 H93 N2 O6 P	824.672	9.969	825.679	No results	Invalid mass	No results	296130	254577	454798	592397	252663	222439	261238	560370	636547	251983	441615	464944	602437	845470	689943	622524	625834	214074	173283	281974	0.762408	-0.391365	0.278466	0.510782
Com_4433_pos	1-[2-(2,5-dimethyl-1H-pyrrol-1-yl)-4-nitrophenyl]-1H-imidazole	C15 H14 N4 O2	282.107	5.801	283.115	Invalid mass	No results	No results	693506	778169	953936	1.32011e+06	931317	949308	1.46695e+06	849625	2.83617e+06	1.40991e+06	9.40259e+06	1.34165e+06	1.44007e+06	7.10514e+06	9.50247e+06	793284	2.96575e+06	1.1139e+06	9.87787e+06	1.45076e+07	0.209973	-2.25172	0.00764029	1.15822
Com_4438_pos	4-cyclopropyl-6-(methylthio)-2-pyrazin-2-ylpyrimidine-5-carbonitrile	C13 H11 N5 S	269.071	6.504	270.078	Invalid mass	No results	No results	2.20754e+06	3.49539e+06	960539	4.94785e+06	4.16011e+06	1.36874e+07	3.11689e+06	1.08476e+07	2.87316e+06	908065	1.37508e+06	408223	507231	499024	1.30585e+06	570748	449315	409088	580998	556003	7.0861	2.82499	9.5436e-05	1.50636
Com_4450_pos	1,2-dihydroxyheptadec-16-yn-4-yl acetate	C19 H34 O4	343.271	6.068	344.278	Invalid mass	Invalid mass	No results	739881	798122	1.98922e+06	552455	3.01608e+06	1.09082e+06	778592	2.03474e+06	835765	1.7288e+06	836644	2.53329e+06	1.15626e+06	1.30959e+06	1.04697e+06	502958	1.23378e+06	1.20157e+06	523572	506583	1.25004	0.321975	0.419473	0.422524
Com_4461_pos	3',4'-Dihydroxyphenylacetone	C9 H10 O3	166.063	5.618	167.07	Full match	Full match	Full match	1.54582e+06	1.00669e+06	1.01846e+06	1.4017e+06	925428	905515	808455	776414	986957	827303	6.23058e+06	1.1032e+06	778133	763446	719271	752984	693885	428977	825705	1.44161e+07	0.381949	-1.38855	0.57296	0.471522
Com_4474_pos	PC (16:0e/18:3)	C42 H80 N O7 P	741.564	10.851	742.572	No results	Full match	No results	6.34601e+06	4.29169e+06	4.2095e+06	1.10221e+07	9.35199e+06	2.4808e+06	7.83762e+06	1.29521e+07	4.29797e+06	8.18296e+06	5.97374e+06	4.31015e+06	9.1839e+06	1.68175e+06	3.64088e+06	812955	6.12757e+06	4.15698e+06	2.24982e+06	4.57566e+06	1.6616	0.732577	0.0520436	0.844376
Com_4486_pos	geranyl pp	C10 H20 O7 P2	314.069	5.817	315.076	No results	No results	Full match	5.76041e+06	7.93467e+06	4.69928e+06	1.95434e+06	4.48842e+06	4.3526e+06	3.76358e+06	1.28867e+07	1.18178e+06	1.31872e+06	137880	818668	1.50224e+06	77987.2	1.27081e+06	1.79466e+06	826452	1.84173e+06	5.0737e+06	916115	3.38988	1.76123	0.00560705	1.15843
Com_4518_pos	Etiocholanolone	C19 H30 O2	272.213	8.401	273.22	Invalid mass	No results	No results	1.37375e+06	1.0052e+06	1.20271e+06	1.32225e+06	997220	808053	848139	849586	1.16222e+06	1.01988e+06	2.58517e+06	1.83537e+06	964812	2.38245e+06	1.32683e+06	744398	1.43045e+06	873043	997018	1.11144e+06	0.743037	-0.428495	0.144027	0.6943
Com_452_pos	PC (16:0e/22:6)	C46 H82 N O7 P	809.585	10.509	810.592	No results	Invalid mass	No results	6.16909e+07	5.75767e+07	1.77729e+08	6.52292e+07	1.3047e+08	1.18652e+08	8.7693e+07	7.943e+07	6.15188e+07	1.01411e+08	5.10513e+07	1.85195e+08	7.76226e+07	1.05247e+08	6.91262e+07	4.8485e+07	8.57619e+07	1.0391e+08	6.95754e+07	6.67885e+07	1.09115	0.125843	0.588498	0.292186
Com_455_pos	7-Ketodeoxycholic acid	C24 H38 O5	406.27	6.603	407.278	No results	No results	Full match	9.68828e+06	8.23271e+07	2.57163e+07	5.62762e+07	1.5623e+08	1.53873e+08	1.65811e+08	2.86865e+08	2.95714e+07	1.06285e+07	1.3695e+07	1.52627e+07	1.37618e+07	2.64143e+07	1.20178e+07	2.51839e+07	2.19692e+07	1.20234e+07	3.0269e+07	1.71599e+07	5.20346	2.37947	0.0129173	1.12246
Com_4562_pos	7-methyl-3-nitroimidazo[1,2-a]pyridine	C8 H7 N3 O2	199.032	1.142	200.04	Invalid mass	No results	No results	1.21112e+07	1.0033e+07	7.19808e+06	1.2422e+07	7.1739e+06	8.81462e+06	8.42761e+06	5.56656e+06	1.10079e+07	6.26051e+06	2.69149e+06	3.11762e+06	3.10508e+06	2.24924e+06	2.84507e+06	4.61174e+06	3.21936e+06	3.01138e+06	3.57075e+06	2.7681e+06	2.85398	1.51298	4.39682e-08	1.74645
Com_46_pos	PC (14:0e/2:0)	C24 H50 N O7 P	495.331	9.109	496.338	No results	Full match	Full match	1.75249e+09	2.00287e+09	1.52776e+09	8.29328e+08	1.51199e+09	1.17796e+09	1.79072e+09	1.38411e+09	1.43558e+09	8.65835e+08	3.02366e+09	2.78452e+09	2.39865e+09	2.25958e+09	4.12027e+09	4.81684e+09	3.10119e+09	3.27235e+09	3.06769e+09	3.35643e+09	0.44342	-1.17326	2.15374e-06	1.62826
Com_4615_pos	SM (d23:0/12:1)	C40 H81 N2 O6 P	716.583	9.421	717.591	No results	Full match	No results	5.35999e+06	3.78739e+06	2.82947e+06	4.7381e+06	2.99338e+06	4.26062e+06	6.1297e+06	7.57682e+06	6.21051e+06	2.4771e+06	2.08498e+06	5.61625e+06	5.6769e+06	1.96149e+06	4.02675e+06	3.47292e+06	5.23106e+06	3.98645e+06	4.86871e+06	6.82567e+06	1.0597	0.0836551	0.709128	0.249165
Com_4657_pos	(2S)-2-(2-hydroxypropan-2-yl)-2H,3H,7H-furo[3,2-g]chromen-7-one	C14 H14 O4	224.104	6.253	225.111	Invalid mass	No results	No results	5.62768e+06	8.08381e+06	4.0919e+06	6.15174e+06	9.32471e+06	1.27275e+07	7.77656e+06	1.00419e+07	5.43119e+06	6.53493e+06	378132	572459	516983	409383	586919	815798	318428	372280	442653	460265	15.5525	3.95907	2.27847e-13	1.85969
Com_4668_pos	N epsilon,N epsilon,N epsilon-trimethyllysine	C9 H20 N2 O2	188.152	1.13	189.159	No results	No results	Full match	3.99753e+06	3.78937e+06	3.9637e+06	3.51708e+06	3.52132e+06	3.14085e+06	3.1754e+06	4.73997e+06	3.43418e+06	2.51429e+06	2.92699e+06	3.83171e+06	2.86942e+06	3.76206e+06	3.22171e+06	3.73009e+06	3.41922e+06	3.03875e+06	3.18756e+06	3.57844e+06	1.06637	0.0927061	0.388407	0.391797
Com_4689_pos	6 β-Hydroxycortisol	C21 H30 O6	378.202	5.805	379.208	Invalid mass	No results	No results	1.10732e+06	6.25144e+06	4.24168e+06	5.50281e+06	4.30473e+06	5.0345e+06	3.04258e+06	2.94764e+06	4.45081e+06	4.96008e+06	6.1621e+06	8.49865e+06	6.99312e+06	4.27719e+06	4.33409e+06	4.97335e+06	1.421e+06	5.84824e+06	7.63632e+06	2.94071e+06	0.788241	-0.343291	0.34963	0.502432
Com_469_pos	DL-Stachydrine	C7 H13 N O2	143.094	1.353	144.102	Full match	No results	No results	2.20489e+08	2.11888e+08	2.04553e+08	2.72122e+08	1.50469e+08	1.56895e+08	1.46886e+08	1.85849e+08	1.7881e+08	1.7398e+08	6.85477e+07	1.51209e+08	7.61679e+07	1.75965e+08	1.27427e+08	6.27811e+07	1.36385e+08	1.44537e+08	7.36984e+07	1.13051e+08	1.68348	0.751443	0.00095367	1.34859
Com_4701_pos	gamma-Glutamyltyrosine	C14 H18 N2 O6	310.115	4.904	311.122	No results	Invalid mass	No results	9.18492e+06	1.03171e+07	7.08794e+06	9.80805e+06	9.94971e+06	7.85834e+06	1.26921e+07	1.09709e+07	9.68084e+06	7.98078e+06	2.48867e+06	4.44687e+06	4.31544e+06	3.90505e+06	6.64039e+06	7.30948e+06	4.80257e+06	2.88537e+06	3.2736e+06	3.70487e+06	2.18245	1.12595	1.07046e-05	1.61601
Com_4734_pos	PC (18:0e/18:4)	C44 H82 N O7 P	767.576	10.796	768.584	No results	Invalid mass	No results	7.49565e+06	5.955e+06	5.90987e+06	1.01739e+07	6.80471e+06	6.63379e+06	6.62793e+06	5.98376e+06	1.03661e+07	5.46594e+06	4.63233e+06	2.89868e+06	1.03177e+07	7.04192e+06	6.07795e+06	4.60271e+06	8.95196e+06	4.59832e+06	7.04018e+06	8.21765e+06	1.10931	0.149662	0.326147	0.443073
Com_4788_pos	PE (17:1/17:2)	C39 H72 N O8 P	713.497	9.931	714.505	No results	Full match	No results	1.78988e+06	1.22641e+06	4.6727e+06	2.18626e+06	1.70055e+06	1.17881e+06	2.34139e+06	4.91595e+06	1.54454e+07	1.58666e+06	1.11144e+06	4.20641e+06	2.08146e+06	1.53507e+06	1.04593e+06	1.12648e+06	1.76549e+06	1.58163e+06	1.00004e+06	1.63035e+06	2.16831	1.11657	0.0990432	0.732016
Com_4847_pos	Cyclohexaneacetic acid	C8 H14 O2	142.099	1.355	143.106	No results	No results	Full match	3.06451e+06	4.16548e+06	7.8489e+06	3.62137e+06	4.75828e+06	5.4747e+06	3.95357e+06	5.04304e+06	5.41012e+06	5.09058e+06	2.43615e+06	2.79018e+06	3.01507e+06	3.01657e+06	2.30897e+06	1.83405e+06	2.30093e+06	1.98189e+06	1.44687e+06	2.25234e+06	2.07118	1.05046	4.08756e-06	1.59608
Com_4877_pos	WMH	C22 H28 N6 O4 S	472.19	5.878	473.198	Full match	No results	No results	7.30337e+06	1.16692e+07	5.63342e+06	6.88804e+06	7.78353e+06	9.91428e+06	1.19875e+07	8.28119e+06	9.62701e+06	4.69103e+06	2.10623e+06	3.07024e+06	2.37722e+06	2.76815e+06	9.2026e+06	8.36623e+06	2.95188e+06	2.96775e+06	3.4175e+06	2.95528e+06	2.08492	1.05999	0.000461043	1.38062
Com_4891_pos	KKK	C18 H38 N6 O4	362.301	8.993	363.308	Invalid mass	No results	No results	4.00374e+06	3.44457e+06	2.81723e+06	4.37457e+06	2.85498e+06	2.84815e+06	3.02723e+06	3.63357e+06	2.95593e+06	2.40365e+06	3.4586e+06	2.56125e+06	4.3663e+06	3.7739e+06	2.77212e+06	2.69283e+06	2.858e+06	2.76571e+06	2.74223e+06	3.5047e+06	1.02756	0.0392207	0.746191	0.172377
Com_5_pos	Oleamide	C18 H35 N O	281.271	9.771	282.278	Full match	No results	No results	1.33756e+10	1.33081e+10	8.8699e+09	9.36977e+09	8.12631e+09	1.2044e+10	1.04539e+10	1.25114e+10	1.06465e+10	9.78661e+09	1.53533e+10	1.49142e+10	2.11602e+10	1.61523e+10	1.39179e+10	1.77417e+10	1.19745e+10	1.38278e+10	1.06135e+10	1.63885e+10	0.713559	-0.486896	0.000790898	1.31478
Com_5022_pos	Riboflavin	C17 H20 N4 O6	376.136	5.302	399.125	Invalid mass	Invalid mass	No results	4.76052e+06	3.79212e+06	4.19815e+06	4.63561e+06	4.63467e+06	4.7706e+06	4.55576e+06	3.39246e+06	3.48032e+06	2.55901e+06	3.09335e+06	2.65261e+06	5.38308e+06	3.8036e+06	3.64607e+06	3.75775e+06	2.69291e+06	2.68671e+06	4.47792e+06	2.66363e+06	1.16988	0.22636	0.115222	0.712126
Com_5041_pos	AL 8810	C24 H31 F O4	424.205	7.91	425.212	Invalid mass	No results	No results	3.47425e+06	3.13816e+06	2.96556e+06	2.23557e+06	2.50657e+06	4.43028e+06	1.94577e+06	2.30907e+06	2.74008e+06	2.52053e+06	1.37556e+06	1.83014e+06	5.9088e+06	2.28189e+06	1.90733e+06	2.31147e+06	5.56195e+06	1.75254e+06	1.67177e+06	1.715e+06	1.07407	0.103094	0.330205	0.488274
Com_5046_pos	8-Aminooctanoic acid	C8 H17 N O2	159.126	1.353	160.133	No results	No results	Full match	2.09745e+06	3.37608e+06	6.8857e+06	2.58163e+06	3.90988e+06	4.81429e+06	3.24327e+06	4.37048e+06	4.37319e+06	4.32786e+06	1.78884e+06	1.90495e+06	2.1583e+06	2.09631e+06	1.51799e+06	1.06556e+06	1.64383e+06	1.34017e+06	947356	1.45105e+06	2.51219	1.32894	4.03421e-06	1.60061
Com_5055_pos	Tetrahydrocorticosterone	C21 H34 O4	367.27	6.033	368.278	Invalid mass	Invalid mass	No results	740678	403607	2.02943e+06	386785	1.84519e+06	1.127e+06	511560	1.1868e+06	305540	1.21619e+06	406820	1.01602e+06	802611	889708	557977	332031	797506	951805	281751	466444	1.49981	0.58478	0.265195	0.505177
Com_507_pos	PC (18:1/18:1)	C44 H84 N O8 P	785.591	11.378	786.599	No results	Full match	No results	1.85616e+08	2.33786e+08	2.20081e+08	1.70139e+08	1.57952e+08	2.55896e+08	2.51573e+08	1.65587e+08	2.54557e+08	1.59703e+08	1.88721e+08	1.082e+08	2.28627e+08	2.22599e+08	1.29059e+08	2.4081e+08	1.97979e+08	1.78411e+08	1.52114e+08	1.75858e+08	1.12759	0.173237	0.230219	0.546269
Com_5077_pos	4-hydroxy-5,8-dimethylquinoline-3-carboxylic acid	C12 H11 N O3	217.073	5.094	218.08	Invalid mass	No results	No results	6.52639e+06	8.13822e+06	4.88448e+06	4.5075e+06	7.33284e+06	8.50695e+06	7.37941e+06	6.53485e+06	6.42158e+06	8.62279e+06	4.13683e+06	4.78851e+06	5.08868e+06	6.38264e+06	5.31623e+06	8.14956e+06	5.4608e+06	5.59697e+06	5.82665e+06	6.01193e+06	1.21312	0.278717	0.0521923	0.845238
Com_5086_pos	LPE 20:5	C25 H42 N O7 P	499.268	8.395	500.275	No results	Full match	No results	1.78432e+06	2.80599e+06	2.67854e+06	1.85325e+06	2.65835e+06	2.695e+06	5.67424e+06	3.01559e+06	2.44444e+06	2.29652e+06	1.05738e+06	2.20596e+06	2.28498e+06	817212	2.71171e+06	1.77706e+06	2.17937e+06	2.49026e+06	3.1712e+06	566847	1.44877	0.534831	0.0503986	0.894974
Com_5094_pos	LPE 22:4	C27 H48 N O7 P	529.315	9.556	530.322	No results	Full match	No results	4.94515e+06	1.18876e+07	3.57545e+06	7.417e+06	8.39006e+06	9.20441e+06	1.10167e+07	6.88141e+06	5.56262e+06	2.41475e+06	1.86541e+06	3.38676e+06	1.97101e+06	950977	6.62737e+06	3.64868e+06	2.4565e+06	3.95646e+06	5.86033e+06	1.67794e+06	2.20037	1.13775	0.00336721	1.19449
Com_510_pos	PC (14:0e/3:0)	C25 H52 N O7 P	509.347	9.553	510.354	No results	Full match	Full match	1.89999e+07	6.45637e+07	3.74662e+07	1.82345e+07	9.71847e+07	1.72155e+07	3.48091e+07	2.81761e+07	2.52357e+07	2.08303e+07	5.06895e+07	2.43806e+08	4.48766e+07	2.80374e+07	5.74268e+07	5.38841e+07	4.16408e+07	4.04934e+07	4.95587e+07	7.62868e+07	0.528201	-0.920841	0.0304942	0.944793
Com_5121_pos	ACar 10:1	C17 H32 N O4	313.224	5.667	314.231	No results	Invalid mass	No results	539306	644046	1.65569e+06	579289	3.50083e+06	1.35747e+06	562180	1.52497e+06	525195	1.76977e+06	242398	1.26007e+06	789410	1.22118e+06	394219	364336	850044	934712	165938	245228	1.95728	0.968848	0.0443446	0.887896
Com_5177_pos	PC (19:2/20:4)	C47 H82 N O8 P	819.571	9.676	820.578	No results	Invalid mass	No results	7.40879e+06	5.68719e+06	9.03643e+06	9.58542e+06	7.64939e+06	8.23639e+06	7.36283e+06	2.07276e+06	7.96728e+06	4.48017e+06	2.93224e+06	3.5723e+06	3.62521e+06	6.56302e+06	1.24391e+06	6.36127e+06	1.51771e+06	4.51618e+06	4.89702e+06	4.26151e+06	1.75958	0.815235	0.0155427	1.02641
Com_5186_pos	L-threo-3-Phenylserine	C9 H11 N O3	181.071	1.124	164.068	Invalid mass	No results	No results	5.11847e+06	9.44352e+06	8.56212e+06	1.00087e+07	1.74527e+06	3.926e+06	2.8087e+06	2.7106e+06	1.17716e+07	2.79117e+06	5.01222e+06	5.49029e+06	2.34325e+06	1.86413e+06	5.07434e+06	5.34566e+06	6.67384e+06	5.4708e+06	6.01539e+06	2.94045e+06	1.27375	0.349087	0.640129	0.278481
Com_5216_pos	LPC 17:2	C25 H48 N O7 P	505.315	8.563	506.323	No results	Full match	No results	5.05846e+06	6.29608e+06	7.39767e+06	3.53542e+06	4.88751e+06	3.55648e+06	6.41978e+06	3.1761e+06	4.65503e+06	3.52278e+06	5.02825e+06	4.54897e+06	4.71444e+06	3.78206e+06	6.67519e+06	1.03447e+07	4.7482e+06	6.67268e+06	6.13668e+06	7.40284e+06	0.807695	-0.308118	0.125271	0.690256
Com_5276_pos	LPC 22:0	C30 H62 N O7 P	579.425	7.863	580.432	No results	Full match	No results	6.05432e+06	2.26721e+06	4.15068e+06	6.26464e+06	2.97025e+06	6.32183e+06	5.45484e+06	8.98876e+06	3.23807e+06	5.86673e+06	1.39384e+06	5.11365e+06	6.19355e+06	6.54432e+06	1.62593e+06	6.93206e+06	9.98521e+06	6.62744e+06	6.81049e+06	9.73275e+06	0.846095	-0.241108	0.749331	0.202983
Com_5281_pos	PC (14:0e/5:0)	C27 H56 N O7 P	537.378	10.387	538.385	No results	Full match	No results	822936	698055	1.04553e+06	759914	539879	730958	1.13644e+06	606050	1.26395e+06	932630	2.17778e+06	9.80859e+06	1.25399e+06	910202	2.71146e+06	3.61235e+06	2.53379e+06	1.70422e+06	1.52223e+06	2.10935e+06	0.30117	-1.73135	0.000743343	1.3831
Com_529_pos	Acetyl-L-carnitine	C9 H17 N O4	203.115	1.356	204.122	Full match	Full match	Full match	4.02441e+07	5.30192e+07	7.9521e+07	3.01479e+07	8.78e+07	8.35135e+07	3.46742e+07	4.7691e+07	5.47972e+07	5.12862e+07	3.90827e+07	3.76543e+07	3.95463e+07	2.39008e+07	2.19457e+07	2.58506e+07	2.87512e+07	3.20827e+07	3.48561e+07	3.01373e+07	1.79312	0.842469	0.00111794	1.31539
Com_532_pos	2-Phenylacetamide	C8 H9 N O	135.068	2.304	136.075	No results	Full match	No results	1.4763e+08	2.62572e+08	1.36063e+08	1.28731e+08	2.0645e+08	2.39986e+08	2.37511e+08	1.91627e+08	1.31113e+08	2.10256e+08	1.43825e+08	9.51942e+07	1.57951e+08	9.28335e+07	1.10436e+08	1.39752e+08	1.00533e+08	1.29688e+08	1.97688e+08	1.61699e+08	1.42294	0.508874	0.00857629	1.0858
Com_5329_pos	PC (20:0/20:4)	C48 H88 N O8 P	837.613	9.951	838.62	No results	Invalid mass	No results	1.8841e+06	2.74768e+06	3.33521e+06	4.40251e+06	6.03921e+06	3.92708e+06	3.03704e+06	3.10931e+06	3.36276e+06	3.01324e+06	1.56255e+06	4.59059e+06	2.90988e+06	3.92491e+06	3.19923e+06	3.90492e+06	3.83712e+06	3.66551e+06	1.59225e+06	4.77779e+06	1.0263	0.0374575	0.778632	0.293301
Com_5425_pos	PC (16:0/20:3)	C44 H82 N O8 P	783.568	9.444	784.576	No results	Invalid mass	No results	5.03221e+06	4.01869e+06	940613	1.88604e+06	3.59057e+06	4.70591e+06	7.08299e+06	4.84393e+06	7.66911e+06	9.34792e+06	957119	2.58089e+06	1.02911e+07	2.26492e+06	2.23291e+06	1.42033e+06	7.7158e+06	4.67673e+06	5.26721e+06	5.90516e+06	1.13405	0.181478	0.549658	0.315539
Com_550_pos	1,3-dioxo-2,3-dihydro-1H-benzo[de]isoquinolin-2-yl acetate	C14 H9 N O4	272.076	5.422	273.083	Invalid mass	No results	No results	835172	894443	245886	575939	345672	246717	1.06101e+06	323784	447711	165213	2.26278e+08	4.73218e+06	2.14032e+07	1.46604e+07	1.08605e+07	2.0877e+06	1.39121e+07	2.38093e+06	1.43776e+06	1.32888e+07	0.0165301	-5.91876	5.23698e-05	1.55986
Com_5516_pos	2,3-dihydroxypropyl 12-methyltridecanoate	C17 H34 O4	324.226	8.883	325.234	Invalid mass	No results	No results	6.87399e+06	6.06126e+06	5.43177e+06	7.65663e+06	4.66923e+06	4.80017e+06	6.1337e+06	5.22746e+06	5.99954e+06	5.00853e+06	4.5382e+06	4.99787e+06	6.77274e+06	7.12053e+06	4.14391e+06	4.19337e+06	4.06143e+06	3.1139e+06	3.60716e+06	7.40418e+06	1.15833	0.212044	0.122544	0.700666
Com_5536_pos	Tramadol N-Oxide	C16 H25 N O3	257.198	7.762	258.205	Invalid mass	No results	No results	1.41282e+06	1.26878e+06	1.35687e+06	1.19988e+06	1.11352e+06	1.31199e+06	1.16184e+06	1.13983e+06	1.14925e+06	1.56868e+06	808179	1.13539e+06	1.28645e+06	1.12761e+06	1.17051e+06	1.12992e+06	1.04135e+06	1.05306e+06	1.02435e+06	1.29704e+06	1.14535	0.195788	0.0227622	0.965403
Com_5577_pos	7α-Hydroxytestosterone	C19 H28 O3	304.202	6.284	305.21	Full match	No results	Full match	1.05304e+06	496920	1.25342e+06	768252	564265	592605	764930	418998	969721	529486	1.31585e+06	1.31181e+06	1.07252e+06	2.28352e+06	586157	609546	723387	1.69889e+06	1.0341e+06	2.08048e+06	0.582847	-0.778812	0.018473	1.03247
Com_5583_pos	2,3-Dinor-TXB2	C18 H30 O6	342.203	8.442	343.211	No results	No results	Full match	2.24765e+06	803781	2.18765e+06	468668	1.86023e+06	3.65065e+06	317004	496975	424639	491658	382866	384315	1.00136e+07	666763	534196	1.9346e+06	7.9592e+06	346361	380777	351603	0.564118	-0.825931	0.984413	0.210912
Com_5590_pos	Tetranor-12(S)-HETE	C16 H26 O3	288.169	7.975	289.176	Invalid mass	No results	No results	1.64301e+06	3.54304e+06	1.70806e+06	1.16082e+06	3.67187e+06	4.34755e+06	1.21025e+06	9.27626e+06	981803	6.69991e+06	1.10217e+06	2.45966e+06	1.3487e+06	1.35595e+06	2.23365e+06	862173	1.75886e+06	1.15441e+06	897162	769934	2.45596	1.29629	0.0269229	0.981893
Com_5644_pos	5-(2,5-dihydroxyhexyl)oxolan-2-one	C10 H18 O4	224.101	1.171	225.109	Invalid mass	No results	No results	8.97246e+06	7.52322e+06	7.0541e+06	8.5573e+06	6.27309e+06	5.42532e+06	5.38706e+06	6.05183e+06	7.53524e+06	6.46492e+06	4.16416e+06	4.19478e+06	4.38242e+06	5.31859e+06	4.5272e+06	4.34943e+06	5.19563e+06	3.2446e+06	4.51876e+06	3.48995e+06	1.59603	0.674487	6.953e-06	1.58062
Com_5663_pos	4-(benzoylamino)-3-hydroxybutanoic acid	C11 H13 N O4	245.065	5.553	246.072	Invalid mass	No results	No results	3.3543e+06	3.18896e+06	1.78146e+06	3.92088e+06	2.26836e+06	2.99436e+06	791503	3.09378e+06	3.3178e+06	4.65248e+06	879912	1.88682e+06	2.41796e+06	1.68148e+06	957907	1.20174e+06	9.40485e+06	2.12633e+06	4.67858e+06	6.57063e+06	0.923212	-0.115267	0.650392	0.206146
Com_5664_pos	5,7-dimethyl-2-(methylthio)pyrazolo[1,5-a]pyrimidine-3-carbonitrile	C10 H10 N4 S	218.063	1.352	219.071	Full match	No results	No results	5.0712e+06	3.04375e+06	5.66946e+06	1.22686e+06	1.87404e+06	1.39045e+06	1.49576e+06	3.5712e+06	4.60713e+06	3.39671e+06	717732	508454	756378	808974	754809	789933	469956	693680	737156	818237	4.44297	2.15153	1.71197e-05	1.65664
Com_5678_pos	N1-methyl-5-methoxy-2-({2-[(methylamino)carbonyl]phenyl}thio)benzamide	C17 H18 N2 O3 S	312.089	6.105	313.096	Invalid mass	No results	No results	96626.6	86063.1	95335.5	92187.5	75764.2	86294.4	74600.2	61664.8	103083	79564.5	69985.1	64042.5	77739.9	83927.1	9.84745e+06	69114.9	67898.8	65426.3	78551.4	71648.8	0.0810977	-3.6242	0.519412	0.300507
Com_568_pos	1-Stearoylglycerol	C21 H42 O4	358.307	10.572	359.314	Full match	Full match	No results	4.05383e+07	4.24352e+07	2.96297e+07	4.02558e+07	3.82026e+07	2.97828e+07	4.5462e+07	3.21201e+07	4.11041e+07	2.90368e+07	1.01524e+08	1.49017e+08	1.17074e+08	1.07557e+08	1.69365e+08	1.04768e+08	8.05107e+07	7.40367e+07	1.1449e+08	9.50846e+07	0.331021	-1.59501	4.98887e-09	1.7907
Com_5681_pos	12-Oxo phytodienoic acid	C18 H28 O3	292.202	6.495	293.209	Full match	No results	No results	4.86969e+06	9.14084e+06	6.2458e+06	8.19325e+06	8.41815e+06	8.47632e+06	9.33922e+06	8.55498e+06	9.32961e+06	3.9052e+06	5.12203e+06	3.13402e+06	2.32024e+06	8.39467e+06	6.76795e+06	7.64169e+06	4.14129e+06	3.85894e+06	3.90411e+06	6.56668e+06	1.47484	0.560562	0.0185575	1.00075
Com_5720_pos	3-(propan-2-yl)-octahydropyrrolo[1,2-a]pyrazine-1,4-dione	C10 H16 N2 O2	196.12	5.129	197.127	Invalid mass	No results	No results	5.67535e+06	1.00073e+07	3.72602e+06	7.66613e+06	6.05943e+06	8.97713e+06	8.94874e+06	6.21832e+06	1.00134e+07	5.9014e+06	772853	1.48209e+06	1.13432e+06	1.36553e+06	3.35167e+06	3.58274e+06	908967	997890	4.4134e+06	1.81792e+06	3.69152	1.88422	1.56297e-05	1.59784
Com_5745_pos	2-Hydroxy-6-Aminopurine	C5 H5 N5 O	151.049	1.682	152.057	No results	No results	Full match	3.79008e+06	3.03238e+06	2.66505e+06	2.55776e+06	2.49431e+06	2.2029e+06	1.63066e+06	2.13069e+06	1.89178e+06	3.0499e+06	5.87148e+06	7.15623e+06	5.16e+06	4.08754e+06	3.9979e+06	3.73015e+06	3.37638e+06	4.35563e+06	4.54042e+06	4.67492e+06	0.541963	-0.883734	1.6011e-05	1.5394
Com_5753_pos	3,5-Dimethoxybenzoic acid	C9 H10 O4	182.055	1.168	183.062	Invalid mass	No results	No results	1.14151e+07	4.56064e+06	8.48691e+06	8.36879e+06	7.71441e+06	6.17755e+06	5.07755e+06	6.69194e+06	8.19183e+06	7.2314e+06	4.28802e+06	4.47695e+06	5.20015e+06	6.08275e+06	4.51114e+06	4.60438e+06	5.42917e+06	4.21079e+06	3.97634e+06	4.62783e+06	1.55917	0.640774	0.00062346	1.39164
Com_5784_pos	6-(3-hydroxybutan-2-yl)-5-(hydroxymethyl)-4-methoxy-2H-pyran-2-one	C11 H16 O5	266.05	1.357	267.057	Invalid mass	No results	No results	3.61981e+06	3.33565e+06	3.28487e+06	3.67679e+06	3.05213e+06	3.0294e+06	3.08202e+06	4.3704e+06	2.94515e+06	3.39059e+06	1.49429e+06	1.05858e+06	1.57475e+06	1.68425e+06	1.57148e+06	1.64461e+06	1.29673e+06	1.44421e+06	1.53473e+06	1.70353e+06	2.25138	1.17081	8.74964e-11	1.8233
Com_5832_pos	Acetyl-N-formyl-5-methoxykynurenamine	C13 H16 N2 O4	264.114	5.393	265.121	Invalid mass	No results	No results	3.41662e+06	1.34116e+06	1.75896e+06	3.48402e+06	5.63627e+06	1.04519e+06	1.65239e+06	2.55292e+06	1.1516e+07	3.75264e+06	338605	999421	1.87175e+06	1.76579e+06	79487.2	664799	2.63939e+06	786783	1.62008e+06	5.93057e+06	2.16547	1.11468	0.0365446	0.907618
Com_5837_pos	SM (d14:0/24:2)	C43 H85 N2 O6 P	378.307	10.04	757.62	No results	Invalid mass	No results	2.40463e+06	1.59269e+06	2.90254e+06	867700	2.19563e+06	1.96661e+06	3.83569e+06	2.24988e+06	3.16927e+06	3.1638e+06	713317	1.17451e+06	3.70274e+06	4.54322e+06	2.3545e+06	1.7946e+06	2.36115e+06	2.02415e+06	1.85735e+06	3.05932e+06	1.03238	0.0459679	0.717264	0.173762
Com_5849_pos	1-(3-ethyl-2,4-dihydroxy-6-methoxyphenyl)butan-1-one	C13 H18 O4	220.107	1.163	221.114	Invalid mass	No results	No results	1.03138e+07	7.49832e+06	6.80913e+06	7.03392e+06	5.46931e+06	5.92783e+06	5.23479e+06	5.8225e+06	6.22628e+06	7.99656e+06	4.49119e+06	3.82667e+06	3.83725e+06	4.93616e+06	3.21195e+06	3.7858e+06	3.27278e+06	1.77286e+06	3.64092e+06	3.37155e+06	1.8904	0.918688	1.65655e-05	1.56097
Com_5875_pos	LPC 15:1	C23 H46 N O7 P	479.3	8.443	480.307	No results	Full match	Full match	4.47978e+06	6.64869e+06	5.76347e+06	3.20191e+06	4.89344e+06	6.74877e+06	9.09267e+06	4.4895e+06	5.45017e+06	2.50013e+06	3.13168e+06	4.45901e+06	3.74755e+06	2.58721e+06	7.59498e+06	7.52475e+06	3.06804e+06	3.69775e+06	6.01466e+06	5.12832e+06	1.13448	0.182036	0.444473	0.361311
Com_5922_pos	PC (17:0/18:1)	C43 H84 N O8 P	773.59	9.95	796.581	No results	Full match	No results	4.07063e+06	3.04535e+06	5.92841e+06	3.33452e+06	6.83885e+06	4.5031e+06	2.73238e+06	8.28407e+06	4.78238e+06	8.72055e+06	4.17736e+06	3.41323e+06	3.81919e+06	2.09578e+06	2.52701e+06	1.6529e+06	4.05116e+06	1.99683e+06	2.52353e+06	4.32978e+06	1.70793	0.772252	0.00770695	1.10187
Com_5934_pos	Perillartine	C10 H15 N O	165.117	4.853	166.124	Invalid mass	No results	No results	4.17076e+06	284308	2.52124e+06	147937	1.60602e+06	2.50311e+06	75768.4	2.53147e+06	202384	3.10264e+06	8.44123e+06	1.7235e+06	214091	2.01495e+06	2.55094e+06	92348.4	3.0762e+06	3.92979e+06	249374	2.7021e+06	0.685976	-0.54377	0.553137	0.386628
Com_595_pos	DL-Arginine	C6 H14 N4 O2	174.111	1.235	175.119	Full match	Full match	Full match	2.61322e+08	1.70183e+08	1.41289e+08	1.73109e+08	1.92345e+08	1.15503e+08	1.51296e+08	1.42947e+08	1.12018e+08	1.24909e+08	8.5546e+07	1.01498e+08	1.43213e+08	1.03874e+08	1.25725e+08	1.55389e+08	1.25147e+08	1.23181e+08	9.10767e+07	1.11384e+08	1.35924	0.4428	0.0104532	1.07071
Com_5955_pos	PC (18:4e/18:1)	C44 H80 N O7 P	1531.13	10.828	766.574	No results	Invalid mass	No results	2.75456e+06	3.31433e+06	2.47532e+06	4.2437e+06	3.90266e+06	6.71147e+06	4.57902e+06	3.54903e+06	3.46831e+06	3.28486e+06	2.83107e+06	1.94458e+06	3.47966e+06	2.99464e+06	3.82351e+06	7.22346e+06	3.72163e+06	5.06888e+06	5.99225e+06	4.63626e+06	0.917713	-0.123885	0.704998	0.237245
Com_598_pos	L(-)-Carnitine	C7 H15 N O3	161.105	1.255	162.112	Full match	Full match	Full match	1.08646e+08	1.37866e+08	1.08032e+08	6.74269e+07	2.08706e+08	1.24305e+08	8.94154e+07	9.70045e+07	1.23899e+08	9.36198e+07	2.61955e+07	3.70008e+07	5.58098e+07	3.30436e+07	2.19488e+07	5.96242e+07	4.89595e+07	4.15597e+07	3.6038e+07	3.44515e+07	2.93672	1.5542	3.40347e-07	1.67166
Com_6010_pos	LPE 16:0	C21 H44 N O7 P	453.284	9.055	454.291	No results	Full match	Full match	4.11628e+06	6.58012e+06	3.77028e+06	2.85229e+06	2.95693e+06	4.6576e+06	7.4685e+06	3.06294e+06	4.05509e+06	1.79118e+06	7.6034e+06	5.12036e+06	5.36619e+06	4.73267e+06	6.26424e+06	8.40698e+06	6.17487e+06	6.35674e+06	6.48506e+06	7.3981e+06	0.646411	-0.629477	0.00449213	1.20393
Com_6033_pos	HKK	C18 H33 N7 O4	371.265	7.815	372.273	Invalid mass	No results	No results	2.01612e+06	9.24601e+06	2.09862e+06	7.19242e+06	8.17952e+06	4.34107e+06	6.65324e+06	3.78861e+06	2.79005e+06	2.22361e+06	2.99137e+06	1.89427e+06	2.48097e+06	4.66667e+06	1.35444e+06	1.69221e+06	893785	3.04423e+06	1.84601e+06	2.0167e+06	2.12097	1.08473	0.00968323	1.07655
Com_6046_pos	Ocfentanil-d5	C22 H22 [2]H5 F N2 O2	353.255	7.327	354.262	Invalid mass	No results	No results	329945	321947	311362	597027	416702	302993	276938	289991	291711	446168	1.33841e+06	1.40202e+06	991335	6.53322e+06	649397	525607	1.12525e+06	2.49229e+06	445938	1.49664e+06	0.210868	-2.24559	0.000557009	1.42967
Com_608_pos	PC (15:0/16:0)	C39 H78 N O8 P	719.546	9.244	720.553	No results	Full match	No results	6.53751e+06	6.25066e+06	7.02843e+06	3.35675e+06	2.97011e+06	4.4621e+06	4.83853e+06	7.06344e+06	5.15158e+06	2.27402e+08	2.77273e+06	8.63253e+06	7.12547e+06	5.20295e+06	5.4256e+06	9.20319e+06	5.47527e+06	883569	4.36224e+06	6.79875e+06	4.92215	2.29929	0.343937	0.427752
Com_6098_pos	4-hydroxy-3-(3-methylbut-2-en-1-yl)benzoic acid	C12 H14 O3	206.091	1.174	207.098	Invalid mass	No results	No results	7.88523e+06	5.83285e+06	6.8707e+06	6.877e+06	5.06779e+06	5.27442e+06	4.67848e+06	5.24021e+06	6.93526e+06	5.58874e+06	3.48438e+06	3.58648e+06	3.61518e+06	4.86692e+06	3.91664e+06	3.53969e+06	3.73545e+06	2.84652e+06	3.25697e+06	3.36204e+06	1.66391	0.734579	1.2103e-06	1.65318
Com_61_pos	Penicillin G	C16 H18 N2 O4 S	334.097	6.109	335.105	Full match	No results	No results	489512	407344	453599	460029	384361	348347	361050	316502	488644	407899	350459	320416	387708	405911	3.608e+09	1.66008e+06	353655	311679	295186	362805	0.00113975	-9.77707	0.34484	0.442279
Com_6102_pos	1-(3,4-dimethoxyphenyl)ethan-1-one oxime	C10 H13 N O3	195.086	1.169	196.093	Invalid mass	No results	No results	1.04265e+07	7.15489e+06	7.56829e+06	8.24326e+06	5.99687e+06	6.724e+06	5.84653e+06	5.45432e+06	6.37365e+06	6.67096e+06	3.71312e+06	4.32003e+06	6.12849e+06	5.49851e+06	5.09082e+06	5.4937e+06	4.22454e+06	2.8709e+06	3.72403e+06	4.861e+06	1.53422	0.617505	0.000240171	1.40179
Com_6106_pos	(±)8-HEPE	C20 H30 O3	300.208	7.93	301.215	Invalid mass	No results	No match	3.06118e+06	5.58155e+06	3.73239e+06	4.28978e+06	5.46019e+06	6.11587e+06	8.57574e+06	7.35862e+06	2.8434e+06	2.67539e+06	2.91808e+06	2.72245e+06	1.59674e+06	1.24505e+06	2.56135e+06	5.29049e+06	2.23565e+06	2.479e+06	2.94047e+06	2.30265e+06	1.89009	0.918455	0.00224344	1.22346
Com_6176_pos	4-Methylaminoantipyrine	C12 H15 N3 O	217.121	4.901	218.128	Full match	No results	No results	349256	290152	260394	283508	228605	237881	252299	212562	351856	299421	255194	718048	192051	247684	8.64784e+06	246919	200826	181262	188233	257428	0.248389	-2.00933	0.500848	0.315123
Com_6198_pos	α-Hydroxyhippuric acid	C9 H9 N O4	195.052	5.099	196.059	Invalid mass	No results	No results	3.67752e+06	721266	1.99067e+06	2.75616e+06	3.49718e+06	2.5715e+06	1.74874e+06	7.86543e+06	3.1812e+06	1.34956e+06	2.4469e+06	1.10394e+06	879740	686232	1.19142e+06	909423	650155	553567	1.13756e+06	625012	2.88289	1.52752	0.00115366	1.29709
Com_6230_pos	2-(4-fluorophenyl)-5-(4-methyl-1,2,3-thiadiazol-5-yl)-1,3,4-oxadiazole	C11 H14 N4 O S	250.091	1.351	251.098	Invalid mass	No results	No results	3.19356e+06	2.31431e+06	3.3876e+06	2.06077e+06	2.63975e+06	873544	1.28267e+06	2.52829e+06	1.99095e+06	3.06531e+06	1.40037e+06	1.04866e+06	1.47578e+06	1.5784e+06	1.47271e+06	1.54124e+06	1.21523e+06	1.35344e+06	1.43827e+06	1.59647e+06	1.65268	0.724806	0.0104439	1.15299
Com_6242_pos	2-(14,15-Epoxyeicosatrienoyl) glycerol	C23 H38 O5	394.268	7.695	395.275	Invalid mass	No results	No results	663595	1.81594e+06	616411	2.06102e+06	495684	1.37868e+06	8.24573e+06	662799	3.07861e+06	1.02178e+06	318808	236231	312666	253614	383905	312238	258567	202827	311189	364643	6.78252	2.76182	0.000326054	1.49518
Com_6261_pos	LPC 16:2	C24 H46 N O7 P	491.3	8.153	492.307	No results	Full match	Full match	3.22781e+06	3.15282e+06	6.23797e+06	2.18463e+06	3.18963e+06	2.8742e+06	2.86257e+06	3.13714e+06	2.9911e+06	2.50361e+06	2.69346e+06	3.41207e+06	3.66545e+06	2.45063e+06	6.62398e+06	7.86262e+06	3.68035e+06	5.29966e+06	4.10583e+06	5.821e+06	0.709447	-0.495233	0.0500544	0.848776
Com_6275_pos	4,4'-dimethoxy[1,1'-biphenyl]-2-carbonitrile	C15 H13 N O2	239.091	8.768	240.098	Invalid mass	No results	No results	1.24858e+06	2.04316e+06	2.8152e+06	1.412e+06	2.84671e+06	2.26371e+06	3.0008e+06	2.91925e+06	3.53001e+06	2.07781e+06	4.45135e+06	2.42927e+06	2.77971e+06	3.24678e+06	3.91902e+06	6.06755e+06	3.64127e+06	3.89416e+06	3.31009e+06	3.80984e+06	0.643351	-0.636321	0.00321342	1.20095
Com_628_pos	Indole-3-lactic acid	C11 H11 N O3	205.073	5.585	206.081	Full match	Full match	Full match	2.44191e+07	1.29939e+08	4.71005e+07	7.59168e+07	5.85076e+07	1.24421e+08	6.78025e+07	6.47236e+07	4.87137e+07	8.8937e+07	3.74654e+07	1.85151e+08	2.32564e+07	1.97404e+07	3.65612e+07	7.04938e+07	2.22076e+07	2.48006e+07	5.39001e+07	2.66402e+07	1.46033	0.546293	0.0569731	0.856536
Com_6292_pos	FRH	C21 H30 N8 O4	458.24	9.342	459.247	Full match	No results	No results	7.69453e+06	5.51288e+06	5.52828e+06	4.86533e+06	5.78663e+06	4.00419e+06	5.3991e+06	5.98067e+06	6.9227e+06	1.59867e+06	6.61956e+06	4.76565e+06	5.70046e+06	6.06718e+06	4.28022e+06	4.93321e+06	1.80894e+06	4.4173e+06	5.13731e+06	5.26403e+06	1.08775	0.121345	0.724917	0.179724
Com_6335_pos	Carbofuran	C12 H15 N O3	221.102	1.16	222.109	Invalid mass	No results	No results	8.32472e+06	7.93685e+06	7.51891e+06	8.36265e+06	5.95558e+06	5.41134e+06	6.30637e+06	5.67723e+06	8.93653e+06	6.98506e+06	3.7881e+06	3.374e+06	6.02477e+06	5.03217e+06	3.94185e+06	3.72769e+06	4.0983e+06	4.09802e+06	3.5946e+06	4.18275e+06	1.70596	0.770582	2.22113e-06	1.62455
Com_634_pos	cis-4-Hydroxy-D-proline	C5 H9 N O3	131.058	1.631	132.065	Full match	Full match	Full match	5.3297e+06	4.31551e+06	4.48592e+06	5.41922e+06	4.25774e+06	4.06918e+06	4.43495e+06	4.5653e+06	5.54362e+06	4.46385e+06	1.25736e+08	8.51266e+07	1.13559e+08	1.69448e+08	1.41048e+08	1.33761e+08	1.04502e+08	1.22255e+08	1.55604e+08	1.40976e+08	0.0362882	-4.78436	1.22035e-16	1.89596
Com_638_pos	PC (18:2e/18:1)	C44 H84 N O7 P	769.597	9.443	770.604	No results	Full match	No results	1.52795e+08	1.19577e+08	8.22178e+07	1.53371e+08	8.80973e+07	1.25547e+08	1.44767e+08	1.32915e+08	2.23978e+08	2.15181e+08	9.61069e+07	7.7246e+07	1.21111e+08	1.16332e+08	1.09217e+08	1.0984e+08	1.77858e+08	7.65519e+07	1.12053e+08	1.0001e+08	1.31206	0.391833	0.0665959	0.799707
Com_6448_pos	Uracil 1-beta-D-arabinofuranoside	C9 H12 N2 O6	244.069	1.354	267.058	No results	No results	Full match	3.04781e+06	2.838e+06	2.75334e+06	3.21126e+06	2.56657e+06	1.27362e+06	2.59679e+06	3.61201e+06	58807.6	1.53159e+06	489117	300869	447574	478697	446646	467430	368557	410474	436200	484178	5.42522	2.43968	0.00609707	1.2225
Com_6575_pos	Levothyroxine	C15 H11 I4 N O4	776.685	6.136	777.692	Full match	Full match	Full match	3.34057e+06	5.81324e+06	3.65104e+06	2.69406e+06	5.32613e+06	4.0913e+06	3.46646e+06	4.62235e+06	3.28246e+06	3.98242e+06	4.02611e+06	2.66724e+06	2.38668e+06	2.16559e+06	2.14015e+06	5.36004e+06	3.72851e+06	4.25244e+06	2.42341e+06	3.05014e+06	1.25061	0.322632	0.0670637	0.80241
Com_6602_pos	Gatifloxacin	C19 H22 F N3 O4	375.161	9.948	376.168	Full match	No results	No results	1.02339e+06	1.17728e+06	3.36018e+06	1.4413e+06	6.28184e+06	4.7057e+06	2.49484e+06	1.69252e+06	1.70532e+06	2.63737e+06	442691	2.07706e+06	1.63487e+06	1.8869e+06	1.44117e+06	1.0007e+06	1.65738e+06	2.13416e+06	1.21672e+06	2.24717e+06	1.68499	0.752738	0.0871612	0.775306
Com_6622_pos	4-methyl-5-oxo-2-pentyl-2,5-dihydrofuran-3-carboxylic acid	C11 H16 O4	212.103	5.951	213.112	Invalid mass	No results	No results	2.07933e+06	1.3147e+06	1.43287e+06	1.68995e+06	1.67147e+06	1.65752e+06	1.61944e+06	1.46278e+06	2.22522e+06	869993	1.87239e+06	2.24193e+06	1.94563e+06	1.7682e+06	2.15507e+06	1.77115e+06	1.81446e+06	1.67344e+06	1.6601e+06	1.71148e+06	0.860825	-0.216209	0.0738705	0.806305
Com_6646_pos	PC (18:1e/2:0)	C28 H56 N O7 P	549.378	10.15	550.385	No results	Full match	No results	2.22622e+06	2.38197e+06	1.68204e+06	1.36589e+06	653483	1.2315e+06	1.79156e+06	1.10865e+06	1.47599e+06	1.71138e+06	4.16633e+06	3.04728e+06	2.04054e+06	3.89539e+06	4.39922e+06	7.1651e+06	2.82392e+06	2.96361e+06	2.97621e+06	5.09254e+06	0.405202	-1.30329	3.11092e-05	1.51331
Com_666_pos	8-Hydroxyquinoline	C9 H7 N O	145.052	5.474	146.06	Full match	Full match	No results	2.89414e+07	5.36514e+07	3.63819e+07	8.49119e+06	1.53291e+07	3.08101e+07	2.12831e+07	3.40415e+07	1.181e+07	1.02459e+07	1.74795e+08	1.93754e+07	5.44619e+07	3.31286e+07	1.55633e+07	1.73046e+07	7.65541e+07	2.49213e+07	4.55759e+07	8.48006e+07	0.459276	-1.12257	0.0594418	0.840445
Com_6671_pos	3b,7b-Dihydroxy-5-androsten-17-one	C19 H28 O3	304.202	6.129	305.21	No results	No results	Full match	1.7532e+06	748062	950820	881005	706338	705215	635051	694565	925871	578022	5.4332e+06	1.46583e+06	976329	5.63181e+06	937341	507081	3.77133e+06	1.89253e+06	838754	7.79128e+06	0.293315	-1.76948	0.0168517	1.10087
Com_6675_pos	ACar 12:1	C19 H36 N O4	359.265	5.93	360.272	No results	Invalid mass	No results	903630	1.84604e+06	1.27865e+06	640654	2.24702e+06	1.60264e+06	1.08981e+06	2.84303e+06	1.37052e+06	2.70109e+06	594289	2.08973e+06	1.59389e+06	932265	913115	821721	1.06896e+06	858061	503407	623438	1.65249	0.724643	0.0269945	0.984761
Com_6681_pos	Nervonic ceramide	C42 H81 N O3	647.619	11.451	648.626	Full match	No results	No results	2.03428e+06	1.86158e+06	1.45237e+06	1.40168e+06	1.22979e+06	2.87412e+06	1.81133e+06	1.20864e+06	1.63232e+06	1.72167e+06	1.62447e+06	1.6907e+06	1.62711e+06	5.85286e+06	7.64681e+06	6.03048e+06	4.98835e+06	1.6779e+06	1.53716e+06	2.33985e+06	0.492001	-1.02327	0.0349275	0.936311
Com_670_pos	Palmitoleic acid	C16 H30 O2	254.223	7.777	255.231	Full match	No results	Full match	5.22283e+06	6.86615e+06	2.03707e+07	6.63511e+06	1.79009e+07	1.16253e+07	8.69367e+06	1.08149e+07	7.14752e+06	1.55865e+07	1.00354e+07	5.12744e+07	1.37655e+07	1.13417e+07	1.69235e+07	8.85526e+06	1.16891e+07	1.46586e+07	6.33607e+06	1.29374e+07	0.702482	-0.509467	0.239254	0.568039
Com_6703_pos	3-(3,4,5-trimethoxyphenyl)propanoic acid	C12 H16 O5	262.08	5.956	263.088	Invalid mass	No results	No match	1.20384e+06	782285	1.23248e+06	1.30979e+06	1.91874e+06	1.87704e+06	2.89588e+06	3.89176e+06	2.00312e+06	1.75506e+06	861501	707840	632342	616719	857073	954062	1.18021e+06	1.37593e+06	1.60456e+06	532209	2.02414	1.01731	0.00218696	1.2322
Com_677_pos	SM (d20:1/18:1)	C43 H85 N2 O6 P	756.613	11.713	757.62	No results	Full match	No results	1.5121e+08	9.96855e+07	1.96386e+08	1.97896e+08	8.35465e+07	1.06005e+08	7.93421e+07	1.04744e+08	1.7151e+08	7.00263e+07	7.8394e+07	1.61799e+08	1.516e+08	1.23545e+08	1.06482e+08	7.1783e+07	1.6897e+08	6.4192e+07	5.18014e+07	1.27266e+08	1.13973	0.188694	0.451714	0.340489
Com_6797_pos	O-Acetyl-L-carnitine	C9 H17 N O4	203.115	5.689	204.122	No results	No results	Full match	1.56777e+06	2.1522e+06	1.4915e+06	1.48883e+06	1.53063e+06	3.3986e+06	2.4308e+06	1.66757e+06	1.79882e+06	1.56194e+06	6.79029e+06	2.21945e+06	1.52286e+06	1.33915e+06	2.08271e+06	1.7386e+06	1.47886e+06	1.62764e+06	2.5323e+06	2.02552e+06	0.817243	-0.291163	0.517127	0.337583
Com_6798_pos	β-Cortolone	C21 H34 O5	348.228	6.243	349.235	Invalid mass	No results	No results	2.50663e+06	7.63417e+06	5.50025e+06	4.71069e+06	6.58711e+06	6.98506e+06	4.78416e+06	4.3334e+06	6.60661e+06	5.27599e+06	1.86811e+06	1.82088e+06	1.36187e+06	1.76989e+06	1.25132e+06	1.00956e+06	1.22062e+06	1.6433e+06	1.18853e+06	1.2811e+06	3.81015	1.92985	1.22027e-08	1.7712
Com_6827_pos	Histamine	C5 H9 N3	111.08	1.176	112.087	No results	No results	Full match	5.38256e+06	2.99546e+06	2.79967e+06	2.95596e+06	2.25176e+06	3.46806e+06	2.61391e+06	2.74148e+06	2.59973e+06	4.72671e+06	1.94257e+06	1.5354e+06	4.19951e+06	1.58674e+06	1.68258e+06	2.31251e+06	1.32374e+06	6.08019e+06	1.4623e+06	1.17834e+06	1.39613	0.481435	0.0337428	0.932404
Com_6835_pos	All-Trans-13,14-Dihydroretinol	C20 H32 O	288.244	6.904	289.251	No results	No results	Full match	781758	1.87049e+06	1.38004e+06	1.69609e+06	884964	1.9607e+06	2.73991e+06	1.38094e+06	938082	994095	6.74059e+06	2.53583e+06	774980	3.70675e+06	1.82465e+06	989071	3.62143e+06	1.2615e+06	1.99338e+06	2.52192e+06	0.563227	-0.82821	0.0810891	0.783565
Com_6839_pos	2-Amino-1,3,4-octadecanetriol	C18 H39 N O3	317.292	8.643	318.299	Full match	No results	No results	333895	1.83697e+06	1.52488e+06	1.30629e+06	1.40453e+06	4.06333e+06	3.19045e+06	2.4199e+06	1.87152e+06	1.41562e+06	323620	1.83999e+06	706366	275216	374919	529069	370156	496880	291626	621768	3.32225	1.73216	0.000397645	1.37347
Com_6840_pos	3-(2-methylpropyl)-octahydropyrrolo[1,2-a]pyrazine-1,4-dione	C11 H18 N2 O2	210.136	5.32	211.143	Invalid mass	No results	No results	1.92023e+06	4.57546e+06	1.29325e+06	1.5798e+06	2.58489e+06	3.32238e+06	2.87152e+06	2.47359e+06	4.42089e+06	1.39785e+06	445908	483335	592697	360597	872890	1.019e+06	446031	6.12325e+06	1.16803e+06	3.11032e+06	1.80822	0.854569	0.0103946	1.10424
Com_6842_pos	PC (19:1/20:5)	C47 H82 N O8 P	819.569	9.892	820.576	No results	Invalid mass	No results	5.22433e+06	4.20751e+06	5.39346e+06	6.6798e+06	5.82714e+06	5.53035e+06	6.45857e+06	2.67558e+06	4.79172e+06	5.04418e+06	2.93224e+06	2.35989e+06	2.84796e+06	3.43177e+06	2.58985e+06	2.93359e+06	1.51771e+06	2.99668e+06	5.11939e+06	2.21599e+06	1.79072	0.840543	0.000211068	1.41111
Com_6843_pos	Pyridoxamine	C8 H12 N2 O2	168.089	4.867	169.097	No results	No results	Full match	1.62693e+06	1.16462e+06	1.63695e+06	1.36702e+06	734924	1.50622e+06	1.19998e+06	966003	1.61447e+06	1.07532e+06	2.10966e+06	1.39091e+06	3.12004e+06	2.9195e+06	2.09691e+06	2.81901e+06	5.50756e+06	3.60241e+06	2.01418e+06	3.09882e+06	0.449543	-1.15347	8.09426e-05	1.47752
Com_6899_pos	PC (16:1e/22:2)	C46 H88 N O7 P	797.62	10.537	798.627	No results	Invalid mass	No results	1.13862e+06	2.88434e+06	2.3748e+06	915698	1.88389e+06	1.58427e+06	1.82026e+06	1.75074e+06	1.58876e+06	2.97919e+06	884964	2.38396e+06	1.46071e+06	1.71414e+06	1.78242e+06	1.25714e+06	1.87898e+06	193478	1.35887e+06	2.1751e+06	1.25387	0.326386	0.231918	0.554759
Com_69_pos	Hexadecanamide	C16 H33 N O	255.255	9.555	256.262	Full match	No results	No results	1.83571e+09	1.46535e+09	9.53659e+08	8.96318e+08	8.14337e+08	1.49401e+09	1.27322e+09	1.49122e+09	1.52898e+09	1.00155e+09	1.64546e+09	1.67856e+09	2.65515e+09	1.60108e+09	1.39525e+09	1.73815e+09	1.65959e+09	1.55765e+09	1.24431e+09	1.8509e+09	0.749105	-0.41676	0.0121851	1.05515
Com_6922_pos	PC (14:0e/18:0)	C40 H82 N O7 P	719.583	11.729	720.59	No results	Full match	No results	4.25939e+06	3.94022e+06	4.26181e+06	5.11698e+06	2.60817e+06	3.88397e+06	5.32273e+06	6.63923e+06	5.04233e+06	2.76409e+06	1.76591e+06	4.28125e+06	4.34803e+06	4.73286e+06	4.57304e+06	4.47938e+06	4.97647e+06	2.36902e+06	2.30605e+06	3.21472e+06	1.18334	0.242866	0.222771	0.592169
Com_693_pos	PC (20:3/20:4)	C48 H82 N O8 P	831.574	11.359	832.581	No results	Full match	No results	6.88499e+07	8.0706e+07	1.09749e+08	8.19171e+07	6.19864e+07	1.01346e+08	1.213e+08	1.10824e+08	1.40752e+08	9.48964e+07	1.13805e+08	1.32358e+08	5.08105e+07	1.40596e+08	6.07611e+07	5.61998e+07	1.7323e+08	9.82084e+07	1.06092e+08	1.30402e+08	0.915163	-0.127899	0.788853	0.218527
Com_6946_pos	Lysopc 18:3	C26 H48 N O7 P	517.315	11.568	518.322	No results	No results	Full match	2.05353e+06	2.88899e+06	2.62536e+06	1.38097e+06	2.39838e+06	1.97099e+06	2.81414e+06	2.02872e+06	2.1406e+06	1.43247e+06	5.13824e+06	4.14758e+06	2.75026e+06	3.73894e+06	4.62818e+06	6.67187e+06	4.35167e+06	5.09635e+06	5.19538e+06	3.76731e+06	0.477823	-1.06545	2.91378e-06	1.60582
Com_6968_pos	dopaquinone	C9 H9 N O4	195.052	4.984	196.06	No results	No results	Full match	3.91801e+06	3.65621e+06	1.75003e+06	4.36846e+06	3.80547e+06	5.17261e+06	5.65732e+06	4.2547e+06	3.54526e+06	1.62895e+06	1.05806e+06	1.11859e+06	1.17652e+06	1.18792e+06	2.39078e+06	2.56406e+06	1.00696e+06	1.18053e+06	2.48892e+06	1.37343e+06	2.42876	1.28022	9.61505e-05	1.45046
Com_6980_pos	4-(2,3-dihydro-1,4-benzodioxin-6-yl)butanoic acid	C12 H14 O4	222.086	5.301	223.093	Invalid mass	No results	No results	2.19098e+06	1.47798e+06	1.73101e+06	2.3136e+06	2.0449e+06	1.78865e+06	1.88091e+06	1.51909e+06	2.22523e+06	1.68592e+06	2.41588e+06	1.99696e+06	1.56452e+06	3.88158e+06	949233	1.26491e+06	2.62991e+06	1.3644e+06	1.47263e+06	2.66177e+06	0.933495	-0.0992858	0.985235	0.221219
Com_6982_pos	2-methyl-2,3,4,5-tetrahydro-1,5-benzoxazepin-4-one	C10 H11 N O2	159.068	5.59	160.075	Invalid mass	No results	No results	1.2677e+06	4.50216e+06	1.88872e+06	2.4634e+06	2.64836e+06	5.37293e+06	1.95936e+06	2.26369e+06	2.13552e+06	4.65519e+06	2.92122e+06	6.36329e+06	1.19191e+06	1.94166e+06	1.39396e+06	2.23483e+06	1.70168e+06	1.01483e+06	2.41513e+06	1.89116e+06	1.26387	0.337846	0.225654	0.557115
Com_6990_pos	(2E,4E)-N-(2-methylpropyl)deca-2,4-dienamide	C14 H25 N O	223.192	9.206	224.2	Invalid mass	No results	No results	3.08821e+06	3.1753e+06	1.86353e+06	1.61027e+06	2.1571e+06	3.40282e+06	2.61631e+06	3.42951e+06	2.79622e+06	2.60362e+06	5.11694e+06	4.28103e+06	5.4199e+06	3.92863e+06	2.89602e+06	4.81254e+06	3.48795e+06	3.56632e+06	2.8587e+06	4.23108e+06	0.658706	-0.602294	0.00100169	1.29865
Com_7000_pos	Bilirubin	C33 H36 N4 O6	584.261	6.168	585.268	Full match	No results	Full match	314777	357004	1.21248e+06	377350	708416	355731	356335	920374	185230	607825	327301	941454	354970	493332	991878	743362	573508	714692	236742	263592	0.956511	-0.064146	0.76	0.220837
Com_7025_pos	5,6-dihydroxyindole	C8 H7 N O2	149.047	5.126	132.044	No results	No results	Full match	4.34027e+06	3.01006e+06	2.42529e+06	2.73113e+06	3.7563e+06	3.13634e+06	3.66704e+06	2.8278e+06	3.44138e+06	3.34339e+06	3.86768e+06	3.7918e+06	4.51623e+06	3.07874e+06	3.70121e+06	2.60434e+06	3.43281e+06	4.01946e+06	4.19747e+06	2.76532e+06	0.908379	-0.138634	0.243568	0.525737
Com_7049_pos	LPE 16:1	C21 H42 N O7 P	451.268	8.621	452.276	No results	Full match	No results	2.04457e+06	3.54954e+06	3.21936e+06	2.45495e+06	960094	3.785e+06	6.81355e+06	2.71992e+06	2.31634e+06	2.7153e+06	2.62039e+06	2.30055e+06	1.69314e+06	1.28623e+06	3.1693e+06	2.81658e+06	1.51366e+06	1.99829e+06	4.72566e+06	2.67746e+06	1.23295	0.302109	0.408872	0.388839
Com_71_pos	Beta-Muricholic acid	C24 H40 O5	408.286	6.972	409.293	No results	No results	Full match	2.63684e+08	1.5416e+09	4.62792e+08	1.24783e+09	1.17207e+09	1.3846e+09	3.09269e+09	2.21572e+09	4.77031e+08	3.04563e+08	1.86315e+08	2.19547e+08	2.62215e+08	3.18559e+08	1.18774e+08	4.08398e+08	3.08031e+08	2.6401e+08	4.58997e+08	1.68167e+08	4.48305	2.16448	0.000888408	1.36049
Com_7138_pos	PC (18:2/19:2)	C45 H82 N O8 P	795.573	9.788	818.563	No results	Invalid mass	No results	2.05512e+06	1.33052e+06	1.75069e+06	1.59689e+06	2.37598e+06	1.52361e+06	1.24123e+06	2.37874e+06	1.73954e+06	2.50497e+06	2.3864e+06	1.66455e+06	2.27909e+06	3.10283e+06	2.24934e+06	1.4564e+06	1.49145e+06	1.46982e+06	1.3851e+06	1.80287e+06	0.959012	-0.060379	0.769153	0.133938
Com_717_pos	methyl 2-(acetylamino)-4-amino-4-oxobutanoate	C7 H12 N2 O4	188.079	1.633	189.086	Full match	No results	No results	711744	474613	525277	489416	563220	439094	400413	477532	466488	491112	1.17387e+08	6.06914e+07	1.64745e+08	1.58696e+08	1.24534e+08	1.21385e+08	1.29105e+08	1.38729e+08	1.3178e+08	1.36325e+08	0.00392629	-7.99262	5.40875e-18	1.89891
Com_7185_pos	Oleoyl ethanolamide	C20 H39 N O2	307.286	9.839	308.294	Invalid mass	No results	No results	590514	324508	913309	1.54512e+06	488555	487336	1.84457e+06	251813	334173	546337	4.20458e+06	1.89735e+06	1.72227e+06	1.24003e+06	2.15542e+06	3.49295e+06	1.97702e+06	2.05623e+06	1.64821e+06	1.82197e+06	0.329773	-1.60046	0.000114357	1.48575
Com_7210_pos	Deoxycorticosterone	C21 H30 O3	330.218	6.579	331.225	No results	No results	Full match	1.38106e+06	3.38903e+06	1.55311e+06	1.38809e+06	1.69746e+06	1.84071e+06	1.52144e+06	1.61739e+06	1.20183e+06	1.26154e+06	1.58978e+06	1.40826e+06	736481	955999	1.02828e+06	738717	707681	753887	831734	949040	1.73731	0.796854	0.00048008	1.35264
Com_7237_pos	PC (18:3e/4:0)	C30 H56 N O7 P	573.377	10.106	574.385	No results	Full match	No results	2.2581e+06	1.6824e+06	1.1749e+06	975394	1.35927e+06	1.23236e+06	2.50254e+06	884578	1.48999e+06	1.01992e+06	2.61068e+06	4.81114e+06	1.69739e+06	1.38962e+06	3.48962e+06	4.54931e+06	2.02866e+06	2.54808e+06	4.37023e+06	2.51371e+06	0.485845	-1.04143	0.000878634	1.3073
Com_7283_pos	GNH	C12 H18 N6 O5	326.133	5.745	327.141	Full match	No results	No results	1.37433e+06	765135	922235	1.19348e+06	1.23883e+06	934324	1.12267e+06	820231	2.34331e+06	947523	697510	770601	917598	891462	859815	622014	810157	512527	760510	1.12348e+06	1.46404	0.549955	0.0121729	1.0605
Com_7329_pos	2-[amino(3-chloroanilino)methylene]malononitrile	C10 H7 Cl N4	218.04	1.275	241.029	Invalid mass	No results	No results	4.7009e+06	3.0441e+06	2.21056e+06	2.31271e+06	3.5932e+06	2.98888e+06	2.49922e+06	3.14723e+06	2.48627e+06	1.7618e+06	1.86302e+06	1.79047e+06	2.84192e+06	1.72072e+06	2.62106e+06	2.46135e+06	2.38173e+06	2.75748e+06	2.50973e+06	2.49704e+06	1.22608	0.294053	0.100914	0.722646
Com_733_pos	Indole-3-acetic acid	C10 H9 N O2	175.063	5.687	176.07	Full match	Full match	Full match	7.00035e+06	1.10964e+08	3.01518e+07	5.77206e+07	9.21062e+07	1.58305e+08	1.65806e+08	4.94983e+07	1.00993e+08	4.33713e+07	3.8119e+06	4.66622e+06	5.69883e+06	9.16667e+06	1.12328e+07	1.90076e+07	3.82981e+06	2.8484e+06	1.65837e+07	1.23812e+07	9.14427	3.19287	2.67288e-05	1.53463
Com_7357_pos	PC (19:1/19:2)	C46 H86 N O8 P	811.607	6.496	812.614	No results	Full match	No results	3.12451e+06	1.0956e+06	2.8068e+06	2.22078e+06	4.79436e+06	616612	1.74136e+06	2.78257e+06	1.29399e+06	1.58485e+06	3.44446e+06	1.46033e+06	1.45912e+06	2.17271e+06	3.3808e+06	2.37813e+06	1.19392e+06	1.41077e+06	2.65993e+06	2.79607e+06	0.986812	-0.0191535	0.681382	0.25598
Com_7362_pos	Guanidineacetic acid	C3 H7 N3 O2	117.054	1.273	118.061	No results	No results	Full match	3.03657e+06	2.11042e+06	196737	164152	4.26904e+06	1.73812e+06	1.47461e+06	1.85611e+06	1.11134e+06	2.06762e+06	2.3021e+06	5.87434e+06	2.57794e+06	4.82338e+06	1.61834e+06	5.24589e+06	3.31452e+06	1.34873e+06	2.24909e+06	6.2931e+06	0.505639	-0.983821	0.0335248	0.943721
Com_7370_pos	4,7,8-trimethoxyfuro[2,3-b]quinoline	C14 H13 N O4	259.081	5.713	260.088	Invalid mass	No results	No results	390485	1.46817e+06	559281	1.25701e+06	1.17994e+06	2.81405e+06	1.74743e+06	1.25744e+06	1.55004e+06	1.0863e+06	5.98908e+06	1.01794e+06	981294	529856	1.26234e+06	1.053e+06	385483	966488	1.9449e+06	963659	0.881816	-0.181451	0.861142	0.0807084
Com_7383_pos	Azaspiracid-1	C47 H71 N O12	841.513	11.873	842.52	Invalid mass	No results	No results	1.79138e+06	2.42634e+06	1.26378e+06	3.29602e+06	2.12553e+06	1.16861e+06	1.62346e+06	1.6984e+06	7.95444e+06	3.49334e+06	1.60611e+06	1.85057e+06	3.59093e+06	591560	961107	445543	1.53794e+06	1.0663e+06	1.25107e+06	1.37192e+06	1.88056	0.911161	0.0297175	0.924626
Com_7408_pos	Morphine D3	C17 H16 [2]H3 N O3	288.153	5.432	289.161	Invalid mass	No results	No results	2.14237e+06	1.94559e+06	1.99081e+06	2.12374e+06	1.26594e+06	1.41899e+06	1.76109e+06	2.00661e+06	2.4978e+06	1.78882e+06	4.62302e+06	2.60478e+06	4.45247e+06	3.56991e+06	4.08333e+06	3.77491e+06	3.29182e+06	2.98141e+06	4.12421e+06	5.07075e+06	0.491017	-1.02616	3.58165e-07	1.6702
Com_7443_pos	Cytidine	C9 H13 N3 O5	243.084	1.355	244.091	Invalid mass	Invalid mass	No results	4.23022e+06	3.50255e+06	2.43992e+06	2.77085e+06	3.35189e+06	2.80028e+06	2.0021e+06	2.27964e+06	2.2213e+06	3.14323e+06	4.57787e+06	3.5024e+06	3.65042e+06	3.90426e+06	3.93654e+06	4.50014e+06	3.15597e+06	4.35487e+06	3.35123e+06	4.0104e+06	0.738032	-0.438245	0.00189469	1.27788
Com_7452_pos	2-(4-fluorophenyl)quinoline	C15 H10 F N	223.081	1.165	224.088	Invalid mass	No results	No results	7.01161e+06	5.42065e+06	6.2683e+06	5.7105e+06	3.97589e+06	5.31883e+06	5.46335e+06	4.96161e+06	6.64635e+06	5.3013e+06	2.83896e+06	3.42026e+06	4.32099e+06	3.57631e+06	4.47663e+06	3.04208e+06	3.68623e+06	2.63931e+06	2.88815e+06	3.50484e+06	1.63048	0.705299	4.03875e-06	1.59979
Com_748_pos	12,13-EODE	C18 H32 O3	296.234	7.768	297.241	No results	No results	Full match	5.66732e+07	1.02952e+08	3.30754e+07	6.40986e+07	1.66896e+08	1.57088e+08	1.59787e+08	3.59501e+07	7.6655e+07	4.24263e+07	2.65272e+07	3.07204e+07	6.35749e+07	2.47908e+07	6.98026e+07	8.02364e+07	2.37084e+07	9.73058e+07	3.2263e+07	7.7373e+07	1.70169	0.766965	0.0766147	0.773909
Com_7481_pos	SM (d14:2/22:1)	C41 H79 N2 O6 P	704.581	9.678	705.587	No results	Invalid mass	No results	1.74384e+06	1.0073e+06	1.09108e+06	2.09042e+06	1.18868e+06	1.57334e+06	1.87572e+06	2.23382e+06	7.79329e+06	5.45688e+06	1.15986e+06	1.53448e+06	1.71254e+06	1.25612e+06	1.28092e+06	1.24684e+06	1.81977e+06	2.00223e+06	2.41257e+06	1.51903e+06	1.63408	0.708478	0.239897	0.533789
Com_749_pos	Vitamin A	C20 H30 O	286.229	9.635	287.236	No results	No results	Full match	5.26843e+07	7.41457e+07	6.07274e+07	5.57888e+07	4.46259e+07	8.38152e+07	6.64307e+07	7.94999e+07	6.38916e+07	5.64115e+07	5.73165e+07	6.20301e+07	3.22341e+07	3.62944e+07	5.77406e+07	8.99995e+07	6.53686e+07	5.63142e+07	4.80777e+07	6.7705e+07	1.11332	0.154865	0.271667	0.499456
Com_7527_pos	11-Deoxy prostaglandin F1α	C20 H36 O4	362.242	8.908	363.249	Invalid mass	No results	No results	1.2412e+06	2.69819e+06	3.44582e+06	3.07504e+06	3.47691e+06	2.33353e+06	3.78756e+06	4.5201e+06	921757	2.18952e+06	918623	1.04986e+06	1.44056e+06	2.74288e+06	1.14779e+06	1.7778e+06	1.31704e+06	944705	662390	1.6259e+06	2.03189	1.02282	0.00363296	1.1833
Com_7573_pos	N3-benzylphenanthro[9,10-e][1,2,4]triazin-3-amine	C22 H16 N4	336.137	1.369	337.145	Full match	No results	No results	189392	6.47674e+06	585037	424741	208864	148898	159882	182249	657334	262393	952293	674621	1.00357e+06	1.07335e+06	1.00149e+06	1.04809e+06	826392	920380	978064	1.08564e+06	0.97194	-0.0410602	0.0283299	0.991733
Com_764_pos	Prolylleucine	C11 H20 N2 O3	228.146	1.359	229.154	Full match	No results	Full match	2.08573e+07	1.99108e+07	2.9398e+07	1.12583e+07	5.25191e+07	2.5859e+07	1.82651e+07	2.65756e+07	1.59818e+07	2.31209e+07	1.03287e+07	1.64459e+07	9.56009e+06	8.25111e+06	8.08703e+06	1.40354e+07	1.30132e+07	1.44175e+07	5.25901e+06	6.06906e+06	2.31111	1.20859	0.000203245	1.40415
Com_7641_pos	LPE 17:0	C22 H46 N O7 P	467.3	9.678	468.307	No results	Full match	Full match	2.09975e+06	4.04419e+06	2.02479e+06	1.71252e+06	1.48465e+06	2.49327e+06	3.75708e+06	1.92731e+06	2.53491e+06	2.02942e+06	4.44527e+06	2.14527e+06	2.61533e+06	1.69689e+06	4.25694e+06	4.68737e+06	2.16409e+06	3.05333e+06	3.77014e+06	3.44377e+06	0.746874	-0.421063	0.0712472	0.790515
Com_7644_pos	3-(4-hydroxy-3-methoxyphenyl)propanoic acid	C10 H12 O4	178.06	1.175	179.067	Invalid mass	Invalid mass	No results	7.34172e+06	5.67124e+06	4.65375e+06	6.21972e+06	3.9341e+06	4.16564e+06	3.68351e+06	3.84228e+06	4.1878e+06	4.5223e+06	2.23334e+06	2.87864e+06	4.01088e+06	3.55154e+06	3.95779e+06	3.57543e+06	2.42085e+06	1.52128e+06	2.31525e+06	3.16852e+06	1.62728	0.702464	0.000740717	1.32639
Com_7662_pos	PC (18:1e/18:2)	C44 H84 N O7 P	769.594	11.699	770.601	No results	Invalid mass	No results	3.52629e+06	6.36871e+06	1.93303e+06	6.58881e+06	3.74128e+06	3.38016e+06	3.49368e+06	4.32241e+06	2.6555e+06	2.792e+06	2.62177e+06	1.73643e+06	3.17828e+06	4.43447e+06	2.58608e+06	2.48667e+06	4.38161e+06	2.88368e+06	5.17154e+06	3.64822e+06	1.17125	0.228044	0.383599	0.394698
Com_773_pos	Monoolein	C21 H40 O4	356.291	9.968	357.298	Full match	No results	Full match	3.67354e+07	6.8199e+07	6.11241e+07	1.14455e+08	2.26389e+07	5.14348e+07	1.52059e+08	9.74065e+07	1.08198e+08	7.15416e+07	1.32124e+07	1.30803e+07	1.01389e+07	2.19542e+07	1.20579e+07	7.58522e+06	8.31668e+06	6.72187e+06	8.50488e+06	1.06197e+07	6.98616	2.8045	2.7168e-07	1.71926
Com_7736_pos	7-hydroxy-6-methoxy-2H-chromen-2-one	C10 H8 O4	209.066	1.167	210.072	Invalid mass	No results	No results	5.66765e+06	5.36181e+06	5.89535e+06	5.34068e+06	5.54637e+06	4.18864e+06	3.55145e+06	4.09985e+06	3.66958e+06	4.56175e+06	3.15331e+06	3.69971e+06	3.65034e+06	3.72075e+06	3.65931e+06	3.03901e+06	3.15415e+06	2.37294e+06	3.12024e+06	2.97411e+06	1.47134	0.557132	9.507e-05	1.46337
Com_777_pos	Pantothenic acid	C9 H17 N O5	219.11	5.019	220.117	Full match	Full match	Full match	5.27659e+07	4.222e+07	2.62046e+07	4.12449e+07	3.86954e+07	4.35486e+07	5.12712e+07	2.5633e+07	4.04887e+07	4.37484e+07	1.41271e+08	8.69867e+07	7.03183e+07	9.13826e+07	5.9231e+07	7.66578e+07	1.01824e+08	8.51353e+07	6.05301e+07	6.90105e+07	0.481774	-1.05357	5.20068e-06	1.58516
Com_7789_pos	SM (d14:1/22:2)	C41 H79 N2 O6 P	726.562	9.742	727.569	No results	Invalid mass	No results	3.83192e+06	3.33991e+06	2.63242e+06	4.86393e+06	2.31929e+06	3.32167e+06	2.88666e+06	4.63407e+06	6.22225e+06	4.26938e+06	3.72244e+06	3.8785e+06	4.84795e+06	3.86267e+06	3.7769e+06	4.01497e+06	3.88582e+06	3.53172e+06	3.49761e+06	3.97553e+06	0.982751	-0.0251023	0.591357	0.25935
Com_7812_pos	Neosaxitoxin	C10 H17 N7 O5	337.109	7.343	338.116	Invalid mass	No results	No results	104509	434637	1.0659e+06	360030	474885	220346	318314	902151	402323	888079	395194	532888	337977	1.68612e+06	999199	702419	479921	781372	577646	554368	0.733801	-0.446539	0.156101	0.641856
Com_7823_pos	N3-cyclohexyl-3-azabicyclo[3.2.2]nonane-3-carbothioamide	C15 H26 N2 S	266.184	8.226	267.192	Invalid mass	No results	No results	1.25302e+06	1.06677e+06	2.11024e+06	779010	1.58585e+06	1.53212e+06	1.60453e+06	1.39601e+06	1.29815e+06	937614	866557	2.278e+06	1.90131e+06	1.19666e+06	1.15455e+06	1.22881e+06	1.01971e+06	1.0622e+06	863351	1.67789e+06	1.02372	0.0338222	0.789546	0.220964
Com_783_pos	PC (22:4e/14:1)	C44 H80 N O7 P	765.562	10.905	766.569	No results	Invalid mass	No results	2.71682e+06	2.05618e+06	1.34395e+07	2.14759e+06	1.6264e+06	2.54182e+06	1.15344e+06	1.43083e+06	2.79762e+06	1.70777e+06	1.55101e+06	1.33957e+06	2.66787e+06	2.21999e+06	1.86025e+06	557387	2.02104e+06	910181	1.39608e+08	879552	0.205826	-2.2805	0.91157	0.0606197
Com_7838_pos	2-Thio-acetyl MAGE	C21 H42 O3 S	396.263	8.777	397.27	Invalid mass	No results	No results	118542	858851	59918.2	733046	587066	616026	64654.7	5.49429e+06	166670	72103.3	61525.6	434720	76486.5	64683.1	66286.2	75852.6	66861.9	56667.2	72331.7	69043.3	8.39782	3.07001	0.0221247	1.03908
Com_79_pos	Ursodeoxycholic acid	C24 H40 O4	392.291	7.112	393.298	No results	No results	Full match	8.4652e+07	7.54095e+08	2.40173e+08	4.59003e+08	3.57157e+08	6.505e+08	9.29247e+08	2.60154e+09	1.76441e+08	2.63497e+07	2.2344e+07	1.99725e+08	1.43032e+08	1.32193e+07	6.3384e+07	1.50069e+08	2.63061e+07	4.08119e+07	7.20166e+07	2.66782e+07	8.28838	3.05109	0.00205066	1.27065
Com_7923_pos	2-{(3S)-1-[4-(Trifluoromethyl)benzyl]-3-pyrrolidinyl}-1H-benzimidazole	C19 H18 F3 N3	345.145	5.093	346.152	Full match	No results	No results	1.49225e+06	3.20001e+06	1.54054e+06	1.05175e+06	2.83653e+06	2.35358e+06	2.09868e+06	1.76951e+06	953268	2.28964e+06	681889	953478	1.12519e+06	1.56828e+06	1.93388e+06	3.39669e+06	977175	1.7187e+06	2.14183e+06	1.22312e+06	1.24589	0.317181	0.210462	0.58625
Com_7992_pos	1-Oleoyl-Sn-Glycero-3-Phosphocholine	C26 H52 N O7 P	521.347	8.327	522.353	No results	No results	Full match	2.5409e+06	4.09829e+06	2.66585e+06	2.36837e+06	1.70913e+06	2.99702e+06	1.67109e+06	1.80255e+06	4.65371e+06	3.31876e+06	923352	2.45847e+06	5.69356e+06	1.49105e+06	1.18244e+06	4.18042e+06	1.76759e+06	2.40462e+06	1.86599e+06	2.17337e+06	1.15264	0.204939	0.290261	0.509172
Com_8055_pos	ACar 18:3	C25 H44 N O4	439.328	6.461	440.336	No results	Invalid mass	No results	407883	418968	1.17795e+06	342491	857322	514085	318097	616779	236942	504231	453781	781115	449548	575463	421096	509937	754236	568518	269747	437055	1.03338	0.0473693	0.854311	0.106629
Com_8093_pos	Ethyl chrysanthemumate	C12 H20 O2	196.145	8.166	197.153	No results	No results	Full match	1.41413e+06	1.18089e+06	1.75301e+06	1.62245e+06	1.94475e+06	2.86084e+06	2.08988e+06	1.52623e+06	1.07053e+06	1.59989e+06	969107	5.08605e+06	1.40243e+06	1.60148e+06	1.38634e+06	1.32091e+06	1.23229e+06	1.64379e+06	643582	1.21306e+06	1.03416	0.0484556	0.438801	0.407412
Com_8112_pos	SM (d22:3/14:0)	C41 H79 N2 O6 P	726.564	9.188	727.572	No results	Invalid mass	No results	3.13426e+06	1.59464e+06	1.99782e+06	2.22256e+06	1.99809e+06	2.65771e+06	1.85734e+06	2.40692e+06	3.59828e+06	2.72905e+06	1.09328e+06	1.79806e+06	2.39643e+06	2.04877e+06	2.11804e+06	2.07602e+06	2.94484e+06	1.609e+06	645938	3.26642e+06	1.21003	0.27504	0.165094	0.623241
Com_813_pos	Testosterone	C19 H28 O2	288.208	6.691	289.215	Full match	Full match	Full match	1.63491e+06	856085	1.4119e+07	3.08174e+06	733400	870579	648446	932864	1.27346e+06	643259	1.04245e+07	2.69298e+07	9.59732e+06	5.06125e+06	8.50494e+06	1.58125e+06	1.08168e+07	8.27294e+06	2.30156e+06	5.28871e+06	0.279275	-1.84024	0.000752323	1.31661
Com_82_pos	PC (18:0/20:5)	C46 H82 N O8 P	807.573	9.204	808.58	No results	Invalid mass	No results	1.99072e+09	2.3894e+09	2.25479e+09	2.58303e+09	2.40951e+09	1.94556e+09	8.09102e+08	8.15349e+08	1.46428e+09	1.61377e+09	2.07391e+09	1.08149e+09	1.73565e+09	2.28138e+09	1.20978e+09	6.40232e+08	2.60026e+09	9.94689e+08	9.88869e+08	1.1461e+09	1.23882	0.308963	0.253379	0.536014
Com_8229_pos	D & C Yellow 11	C18 H11 N O2	291.094	7.942	292.101	Invalid mass	No results	No results	2.4241e+06	1.99156e+06	2.42592e+06	2.16566e+06	2.29274e+06	3.35867e+06	2.3117e+06	2.05684e+06	2.04944e+06	1.9098e+06	2.06116e+06	2.5115e+06	1.85459e+06	2.02097e+06	3.2247e+06	5.1212e+06	2.39294e+06	3.7993e+06	1.89028e+06	1.5653e+06	0.869317	-0.202045	0.509841	0.326856
Com_826_pos	9-HpOTrE	C18 H30 O4	310.213	7.695	311.22	No results	No results	Full match	2.34676e+07	2.25938e+07	5.49788e+07	2.86599e+07	2.43181e+07	2.14661e+07	2.25334e+07	6.4288e+07	2.02942e+07	2.36027e+07	1.9142e+07	5.0257e+07	5.01766e+07	4.69176e+07	3.93179e+07	5.20735e+07	2.02659e+07	5.80352e+07	9.18501e+06	2.24396e+07	0.832501	-0.264475	0.579391	0.305271
Com_8266_pos	PC (16:2e/6:0)	C30 H58 N O7 P	575.393	10.621	576.4	No results	Full match	No results	1.49247e+06	1.4744e+06	1.00862e+06	933182	1.2147e+06	674147	2.15257e+06	712770	1.04059e+06	1.07081e+06	2.53978e+06	2.5571e+06	1.27857e+06	1.46219e+06	3.48184e+06	5.08317e+06	1.32757e+06	1.78049e+06	2.54488e+06	2.95852e+06	0.470705	-1.08711	0.000946066	1.30346
Com_827_pos	D-Sphingosine	C18 H37 N O2	299.281	6.372	300.289	Full match	No results	Full match	3.77499e+07	1.06395e+07	7.08597e+06	5.54141e+06	6.16927e+06	9.03947e+06	4.9894e+06	4.59405e+06	5.32699e+06	4.12816e+06	3.69e+07	1.68131e+07	5.30426e+07	1.95804e+07	8.29993e+07	1.35606e+08	3.45501e+07	6.09783e+07	6.05045e+07	4.22633e+07	0.175364	-2.51158	5.01076e-06	1.58506
Com_8282_pos	6beta-Naltrexol-d3	C20 H22 [2]H3 N O4	346.195	5.623	347.202	Invalid mass	No results	No results	1.55297e+06	1.32959e+06	1.41346e+06	1.42105e+06	1.67146e+06	1.54674e+06	1.70503e+06	1.46411e+06	2.38205e+06	1.97544e+06	3.04675e+06	2.35779e+06	3.39314e+06	2.69904e+06	3.23297e+06	2.97915e+06	3.00062e+06	3.00829e+06	3.41416e+06	4.38671e+06	0.522292	-0.937072	9.14455e-08	1.70579
Com_8333_pos	PC (16:1e/6:0)	C30 H60 N O7 P	577.409	11.209	578.416	No results	Full match	No results	853558	1.04016e+06	1.14889e+06	992531	1.11581e+06	702784	1.41937e+06	467435	1.17604e+06	800846	2.73915e+06	2.15993e+06	997758	1.63351e+06	2.65136e+06	5.01128e+06	1.25994e+06	2.69627e+06	1.6578e+06	1.71361e+06	0.43149	-1.2126	0.000431839	1.37214
Com_837_pos	PC (18:3e/20:1)	C46 H86 N O7 P	813.622	11.409	814.629	No results	Invalid mass	No results	5.68028e+07	5.09328e+07	4.66032e+07	6.62318e+07	6.88458e+07	4.72111e+07	5.77286e+07	3.87707e+07	6.57254e+07	6.39093e+07	4.13013e+07	4.24807e+07	7.28926e+07	9.59162e+07	3.5704e+07	1.15886e+08	6.1212e+07	3.99806e+07	2.85375e+07	5.7504e+07	0.951552	-0.0716455	0.853145	0.11021
Com_838_pos	Oleic acid	C18 H34 O2	282.255	8.618	283.262	Full match	No results	No results	9.75294e+06	4.22981e+07	4.4953e+07	3.2596e+07	4.76172e+07	8.02354e+07	5.46653e+07	5.54092e+07	3.29678e+07	5.20338e+07	4.02523e+07	7.54697e+07	3.08727e+07	2.95376e+07	2.88627e+07	2.08823e+07	2.04545e+07	2.87827e+07	2.67562e+07	3.27476e+07	1.35237	0.435493	0.235527	0.574412
Com_8383_pos	Cystine	C6 H12 N2 O4 S2	240.022	1.268	241.029	No results	Invalid mass	No results	4.55394e+06	2.59527e+06	1.58625e+06	1.85105e+06	3.03411e+06	2.31715e+06	1.71282e+06	2.30494e+06	2.1306e+06	1.46855e+06	1.24171e+06	928254	2.5728e+06	623663	1.83727e+06	2.65246e+06	1.80568e+06	2.77453e+06	1.67981e+06	1.48444e+06	1.33829	0.420387	0.0954533	0.732333
Com_84_pos	Betaine	C5 H11 N O2	117.079	1.373	118.086	Full match	Full match	Full match	6.84533e+08	5.17355e+08	3.72478e+08	5.90063e+08	6.61214e+08	4.17921e+08	7.7263e+08	4.29651e+08	8.6862e+08	6.30015e+08	1.59235e+09	1.02508e+09	7.17759e+08	1.12258e+09	1.51164e+09	6.64947e+07	1.56685e+09	1.27956e+09	1.62567e+09	2.71997e+09	0.449388	-1.15397	0.117791	0.732696
Com_842_pos	Prostaglandin K2	C20 H30 O5	332.195	7.705	333.202	Invalid mass	No results	No results	2.79664e+07	3.03011e+07	5.72698e+07	3.49225e+07	2.97819e+07	3.02463e+07	1.72484e+07	6.85147e+07	2.1936e+07	2.74995e+07	2.18949e+07	4.96424e+07	5.07782e+07	4.69876e+07	3.98597e+07	5.31004e+07	2.2984e+07	5.82626e+07	1.40158e+07	2.41619e+07	0.90568	-0.142927	0.687084	0.277387
Com_8434_pos	4-Hydroxyretinoic Acid	C20 H28 O3	316.205	7.138	317.212	No results	No results	Full match	566613	2.13635e+06	1.37291e+06	2.56689e+06	2.66213e+06	2.57329e+06	2.29441e+06	3.79434e+06	2.61005e+06	1.47129e+06	594090	2.24777e+06	2.50464e+06	941868	1.60156e+06	1.53211e+06	1.23859e+06	1.38358e+06	949311	1.17893e+06	1.55571	0.637575	0.0682207	0.92214
Com_846_pos	PC (18:2e/18:0)	C44 H86 N O7 P	771.612	11.031	772.62	No results	Full match	No results	1.01489e+08	7.52142e+07	8.79223e+07	1.00276e+08	1.01062e+08	4.70139e+07	8.97211e+07	7.02892e+07	1.03009e+08	1.00973e+08	1.04246e+08	6.66707e+07	6.5382e+07	4.41183e+07	8.83137e+07	6.61961e+07	4.66238e+07	5.57093e+07	7.53849e+07	1.33504e+08	1.17533	0.233065	0.172365	0.705424
Com_858_pos	PC (14:1e/2:0)	C24 H48 N O7 P	511.326	8.48	512.333	No results	Invalid mass	No results	4.32751e+07	5.07989e+07	4.365e+07	3.75233e+07	4.33157e+07	5.15822e+07	6.06457e+07	4.15777e+07	3.98957e+07	4.03768e+07	7.56422e+07	7.00582e+07	6.07232e+07	3.53032e+07	1.20998e+08	1.28909e+08	5.16948e+07	8.07935e+07	1.02786e+08	7.18325e+07	0.566693	-0.81936	0.00243208	1.28597
Com_8602_pos	PC (14:0e/19:1)	C41 H82 N O7 P	731.58	9.547	732.587	No results	Full match	No results	2.69326e+06	1.56833e+06	2.39212e+06	4.47576e+06	1.01279e+06	1.09688e+06	2.17577e+06	1.67499e+06	4.82418e+06	3.10857e+06	1.36914e+06	1.14925e+06	1.64916e+06	1.99692e+06	3.1009e+06	2.17425e+06	1.06513e+06	1.75916e+06	1.22473e+06	1.48146e+06	1.47451	0.560239	0.133741	0.699888
Com_862_pos	LPE 18:0	C23 H48 N O7 P	481.316	10.082	482.323	No results	Full match	Full match	6.01578e+07	8.16587e+07	4.96165e+07	3.87038e+07	5.04243e+07	5.94339e+07	1.12655e+08	4.61326e+07	5.47406e+07	3.31382e+07	1.08439e+08	7.26884e+07	5.40289e+07	4.17505e+07	1.09497e+08	1.28438e+08	7.82906e+07	1.03573e+08	7.58379e+07	6.63732e+07	0.699308	-0.516	0.0322012	0.913817
Com_8677_pos	PC (16:0/17:1)	C41 H80 N O8 P	745.56	9.435	746.567	No results	Full match	No results	2.39163e+06	1.89486e+06	2.10557e+06	1.81195e+06	1.71324e+06	1.78824e+06	2.7035e+06	1.39391e+06	2.76639e+06	2.33123e+06	4.01968e+06	4.32766e+06	2.20698e+06	1.94541e+06	1.52549e+06	2.1249e+06	1.87056e+06	2.07936e+06	1.93252e+06	2.17385e+06	0.863429	-0.211851	0.386804	0.442616
Com_872_pos	PC (17:1/18:2)	C43 H80 N O8 P	1539.1	8.33	770.559	No results	Invalid mass	No results	1.02327e+08	6.03878e+07	6.52745e+07	8.67242e+07	7.55228e+07	7.83421e+07	4.59125e+07	7.07366e+07	8.94556e+07	1.26186e+08	9.45952e+07	4.60621e+07	2.84821e+07	3.60015e+07	6.74801e+07	4.6364e+07	8.72648e+07	8.6673e+07	9.72633e+07	7.22247e+07	1.20902	0.27384	0.177572	0.700125
Com_8722_pos	PC (16:0e/18:1)	C42 H84 N O7 P	745.603	10.261	746.61	No results	Invalid mass	No results	126930	127219	349769	146415	589993	111557	138776	46572.1	323284	54428.2	317401	456036	407103	5.42365e+06	106172	213402	72414.5	134221	196478	287491	0.264624	-1.91798	0.172361	0.609182
Com_8752_pos	PC (17:0/18:3)	C43 H80 N O8 P	769.555	9.08	770.562	No results	Invalid mass	No results	2.48426e+06	2.99478e+06	1.717e+06	2.32441e+06	1.46986e+06	4.29637e+06	2.75916e+06	3.2021e+06	4.38992e+06	5.24104e+06	1.07652e+06	694906	1.83077e+06	1.50312e+06	1.9725e+06	1.30194e+06	3.03298e+06	3.88041e+06	3.29465e+06	2.43543e+06	1.4688	0.554637	0.0590374	0.825081
Com_8764_pos	N-(4-butyl-2-methylphenyl)-N'-[4-(4-methylpiperazino)phenyl]urea	C23 H32 N4 O	380.252	6.341	381.259	Invalid mass	No results	No results	656585	1.16374e+06	406392	553305	597834	849318	1.06196e+06	1.03655e+06	1.10568e+06	323319	3.33039e+06	940957	793890	2.19872e+06	2.04953e+06	4.16056e+06	2.11642e+06	1.48055e+06	4.48886e+06	2.5719e+06	0.321347	-1.63779	0.000222689	1.40748
Com_879_pos	5-oxoproline	C5 H7 N O3	129.042	1.257	130.05	No results	No results	Full match	9.44373e+07	9.29285e+07	6.48934e+07	1.02385e+08	5.51509e+07	7.52909e+07	1.0689e+08	7.58123e+07	1.47445e+08	7.91537e+07	7.95157e+07	1.06755e+08	6.66979e+07	9.74763e+07	6.89598e+07	5.15664e+07	1.0221e+08	7.59438e+07	9.83871e+07	1.36265e+08	1.012	0.0172152	0.928406	0.210825
Com_88_pos	Stearamide	C18 H37 N O	283.287	10.402	284.294	Full match	No results	No results	7.83789e+08	6.6305e+08	4.86659e+08	4.52142e+08	3.75254e+08	7.07206e+08	8.12213e+08	7.23285e+08	7.58784e+08	5.77898e+08	9.00774e+08	9.70528e+08	9.97934e+08	7.38083e+08	9.22728e+08	1.0249e+09	7.62113e+08	1.0234e+09	7.6704e+08	9.36836e+08	0.701022	-0.512469	0.00133246	1.31724
Com_8835_pos	O1-(2,6-dichlorobenzyl)-4-methoxybenzene-1-carbohydroximamide	C15 H14 Cl2 N2 O2	324.044	4.893	325.051	Full match	No results	No results	1.77743e+06	1.88119e+06	445866	2.32865e+06	2.45467e+06	2.93388e+06	4.73003e+06	2.45025e+06	2.04245e+06	493287	461940	849640	819972	262769	3.44341e+06	2.65418e+06	629907	1.23022e+06	3.12994e+06	1.14265e+06	1.4727	0.558464	0.186548	0.621319
Com_892_pos	PC (16:0e/20:1)	C44 H88 N O7 P	773.623	9.966	774.629	No results	Invalid mass	No results	2.59695e+07	2.34185e+07	3.17199e+07	2.80638e+07	8.32068e+06	7.88347e+06	3.00609e+07	3.02511e+07	3.68171e+07	1.03923e+07	1.7841e+07	3.57266e+07	6.98356e+07	7.66917e+07	3.43763e+07	2.38349e+07	3.49032e+07	1.55531e+07	1.56675e+07	2.92704e+07	0.658459	-0.602834	0.136874	0.659698
Com_8958_pos	(5-L-Glutamyl)-L-Amino Acid	C8 H14 N2 O5	218.091	1.172	219.098	No results	No results	Full match	4.74039e+06	4.89161e+06	2.47046e+06	4.04687e+06	3.40671e+06	2.94764e+06	2.76698e+06	3.35758e+06	3.97644e+06	2.77449e+06	2.39087e+06	2.15134e+06	2.63249e+06	2.63363e+06	2.61513e+06	2.22444e+06	1.99143e+06	1.70361e+06	1.71716e+06	2.39902e+06	1.57527	0.655598	0.000177749	1.4341
Com_898_pos	13,14-dihydro-15-keto Prostaglandin A2	C20 H30 O4	356.195	7.692	357.202	Invalid mass	No results	No results	2.4674e+06	3.30266e+06	1.16836e+07	2.7942e+06	3.71899e+06	2.71059e+06	2.55232e+06	6.44924e+06	1.25964e+06	5.08475e+06	2.05502e+06	6.67413e+06	1.21733e+06	3.35726e+06	5.7572e+06	7.95676e+06	2.94266e+06	6.43689e+06	1.28748e+06	1.64302e+06	1.06854	0.0956458	0.738118	0.153672
Com_9048_pos	4-(pentyloxy)benzene-1-carbohydrazide	C12 H18 N2 O2	200.152	5.399	201.159	Invalid mass	No results	No results	2.07935e+06	2.0712e+06	1.59352e+06	1.93829e+06	1.48429e+06	2.18029e+06	2.37908e+06	2.21759e+06	2.66579e+06	1.8941e+06	3.17221e+06	2.08143e+06	3.0116e+06	2.4584e+06	2.13167e+06	2.37956e+06	2.02289e+06	2.3626e+06	2.38034e+06	2.96994e+06	0.821104	-0.284363	0.0164918	1.00879
Com_9049_pos	PC (18:3e/24:4)	C50 H88 N O7 P	845.626	11.407	846.633	No results	Full match	No results	2.96235e+06	2.47506e+06	2.8409e+06	3.20542e+06	1.493e+06	1.57728e+06	2.66073e+06	1.51252e+06	2.13157e+06	1.99976e+06	1.58728e+06	1.34835e+06	3.17306e+06	4.38831e+06	3.62141e+06	2.5477e+06	3.78404e+06	2.96362e+06	2.80745e+06	4.16016e+06	0.752388	-0.410451	0.112583	0.717312
Com_9056_pos	PC (18:3e/17:0)	C43 H82 N O7 P	755.577	10.808	756.585	No results	Invalid mass	No results	3.43482e+06	2.10801e+06	2.58656e+06	3.25733e+06	1.99194e+06	3.4282e+06	3.19849e+06	1.56083e+06	4.60141e+06	3.85016e+06	2.5324e+06	1.26899e+06	2.47724e+06	868803	2.35935e+06	2.53092e+06	1.34193e+06	2.68357e+06	2.67907e+06	2.24976e+06	1.42996	0.515974	0.0370993	0.925245
Com_9093_pos	4-acetyl-4-(ethoxycarbonyl)heptanedioic acid	C12 H18 O7	252.119	5.114	253.127	Invalid mass	No results	No results	2.9059e+06	1.98445e+06	3.13605e+06	2.52656e+06	3.25828e+06	2.06406e+06	2.82399e+06	2.4864e+06	5.64217e+06	2.14441e+06	2.18344e+06	2.35876e+06	2.24716e+06	1.31008e+06	2.66876e+06	2.13648e+06	2.50006e+06	1.33495e+06	3.02491e+06	2.84982e+06	1.28114	0.357429	0.0929732	0.734566
Com_91_pos	PC (16:2e/2:0)	C26 H50 N O7 P	519.331	8.772	520.338	No results	Full match	Full match	9.85908e+08	1.47748e+09	1.28548e+09	7.68227e+08	1.29845e+09	1.44953e+09	2.17227e+09	1.06823e+09	1.20012e+09	7.97457e+08	1.58451e+09	1.14755e+09	9.67225e+08	9.64954e+08	1.4837e+09	2.28857e+09	1.14107e+09	1.33792e+09	1.52209e+09	1.62758e+09	0.888944	-0.169835	0.332125	0.436322
Com_911_pos	9-Oxo-ODE	C18 H30 O3	294.218	8.106	295.225	Full match	No results	Full match	1.89278e+07	3.85243e+07	5.21005e+07	2.82795e+07	5.2077e+07	1.93715e+07	6.81171e+07	7.36529e+07	1.69221e+07	2.2703e+07	1.76563e+07	1.25747e+07	2.43271e+07	3.87407e+07	3.08642e+07	4.95699e+07	1.45933e+07	7.51451e+07	1.42832e+07	2.53697e+07	1.28883	0.366063	0.289156	0.474045
Com_9125_pos	PC (22:6/22:6)	C52 H80 N O8 P	877.576	11.065	878.583	No results	Invalid mass	No results	2.19614e+06	1.42561e+06	1.23134e+06	4.41412e+06	4.30096e+06	928134	2.47261e+06	1.31111e+06	1.82176e+06	2.44477e+06	3.07831e+06	1.98016e+06	1.6995e+06	3.82371e+06	4.04926e+06	1.46097e+06	746012	438594	2.34881e+06	2.47916e+06	1.02	0.0285684	0.78038	0.129029
Com_9158_pos	FPK	C20 H30 N4 O4	368.239	5.649	369.246	Invalid mass	No results	No results	741929	806772	775121	592008	971524	593781	700564	620725	939434	601448	2.40078e+06	1.93387e+06	2.00724e+06	2.34675e+06	2.33407e+06	1.95546e+06	2.09918e+06	2.86257e+06	2.91606e+06	3.59515e+06	0.300326	-1.7354	5.98153e-11	1.81745
Com_916_pos	PC (18:1e/18:1)	C44 H86 N O7 P	771.612	10.937	772.62	No results	Full match	No results	1.01489e+08	7.52142e+07	6.44273e+07	7.37055e+07	8.06139e+07	3.48369e+07	8.97211e+07	6.05295e+07	7.80962e+07	7.67369e+07	8.14881e+07	5.33846e+07	5.10162e+07	4.41183e+07	6.77553e+07	1.18802e+08	3.57713e+07	4.142e+07	5.57056e+07	9.94484e+07	1.13324	0.180453	0.304074	0.539705
Com_9179_pos	Nicotinuric acid	C8 H8 N2 O3	180.053	5.209	181.06	Full match	Full match	Full match	1.81025e+06	1.6376e+06	1.02069e+06	1.00974e+06	3.38808e+06	2.2234e+06	1.78078e+06	2.92826e+06	1.54683e+06	1.10073e+06	1.02249e+06	944059	1.36586e+06	892132	4.56755e+06	1.88065e+06	1.16248e+06	1.48946e+06	2.16461e+06	860987	1.1282	0.174021	0.395149	0.475018
Com_9266_pos	2-methoxy-5-(1H-1,2,4-triazol-5-yl)-4-(trifluoromethyl)pyridine	C9 H7 F3 N4 O	244.055	4.981	245.062	Invalid mass	No results	No results	1.52365e+06	647554	1.16496e+06	865034	3.17381e+06	919278	895084	1.89785e+06	1.30365e+06	1.52677e+06	445465	382382	331075	463660	486508	394792	266663	249267	508907	470845	3.47979	1.799	5.69676e-06	1.6313
Com_93_pos	PC (16:0e/2:0)	C26 H54 N O7 P	523.362	9.962	524.37	No results	Full match	Full match	5.29368e+08	6.79795e+08	6.31705e+08	2.26298e+08	5.16147e+08	3.45165e+08	5.68018e+08	4.36603e+08	4.70985e+08	2.71612e+08	1.64612e+09	1.20217e+09	1.15563e+09	7.34874e+08	1.67602e+09	2.2656e+09	1.68647e+09	1.37139e+09	8.26341e+08	1.03702e+09	0.34376	-1.54053	2.76503e-06	1.60762
Com_940_pos	PC (17:0/17:0)	C42 H84 N O8 P	761.589	10.298	762.596	No results	Invalid mass	No results	8.23806e+07	1.08587e+07	6.38551e+07	3.48288e+07	3.82149e+07	3.45496e+07	5.70335e+07	6.40791e+07	1.32331e+07	4.82637e+07	3.08739e+07	4.10009e+07	3.21647e+07	2.86809e+07	5.1934e+07	1.11589e+07	2.66606e+07	2.98638e+07	5.395e+07	1.02124e+08	1.09521	0.131209	0.798463	0.228038
Com_942_pos	Quinoline	C9 H7 N	129.058	5.687	130.065	Full match	No results	No results	6.48707e+06	8.45627e+07	2.07529e+07	4.12906e+07	6.95041e+07	1.11764e+08	1.1859e+08	3.96624e+07	7.51094e+07	2.89752e+07	3.20545e+06	5.21305e+06	4.36685e+06	7.22373e+06	7.2672e+06	1.43224e+07	2.67137e+06	2.6519e+06	1.20937e+07	8.32365e+06	8.86107	3.14748	1.7198e-05	1.56182
Com_950_pos	PC (22:4e/16:0)	C46 H86 N O7 P	795.611	11.426	796.619	No results	Full match	No results	5.35182e+07	4.96704e+07	5.4934e+07	5.93519e+07	7.60337e+07	4.96336e+07	6.5933e+07	4.31176e+07	6.39185e+07	6.05746e+07	4.683e+07	4.57478e+07	8.081e+07	1.11179e+08	3.44735e+07	1.12796e+08	5.35912e+07	3.11916e+07	2.5616e+07	5.70519e+07	0.962287	-0.0554612	0.696683	0.198426
Com_9577_pos	N-(5-acetamidopentyl)acetamide	C9 H18 N2 O2	208.12	5.577	209.128	Invalid mass	No results	No results	940460	928612	846649	1.26334e+06	881528	1.22953e+06	1.10344e+06	855895	866372	842800	527117	992264	1.82811e+06	662254	3.49874e+06	3.95759e+06	1.46893e+06	1.36175e+06	973511	852631	0.605265	-0.724361	0.188935	0.680551
Com_9595_pos	(2E)-3-(3,4-dimethoxyphenyl)prop-2-enoic acid	C11 H12 O4	190.062	5.798	191.07	Invalid mass	No results	No results	598679	458907	494540	544527	498923	399842	410104	422729	501349	443188	3.88043e+06	1.44562e+06	466514	536149	367711	442137	315451	222464	481513	3.29219e+06	0.416831	-1.26246	0.25825	0.589461
Com_963_pos	4-Hydroxyindole	C8 H7 N O	133.052	5.598	134.06	Full match	No results	Full match	946093	867601	527606	699263	612084	922195	677398	564047	726236	695772	1.94626e+07	1.78101e+06	2.55068e+06	4.05454e+07	958397	1.30056e+06	7.37737e+07	2.55157e+07	4.2365e+06	7.23221e+07	0.0298552	-5.06587	0.00118031	1.40863
Com_9687_pos	LPC 18:4	C26 H46 N O7 P	515.3	8.042	516.308	No results	Full match	No results	375181	761982	384388	353598	434569	582902	530752	353693	586918	486663	331683	370480	349825	360639	338433	505174	393914	360888	345918	319572	1.31936	0.399834	0.015584	1.0426
Com_9721_pos	FMK	C20 H32 N4 O4 S	446.196	7.028	447.203	Invalid mass	No results	No results	123303	610788	280734	234945	603969	520217	363412	3.81233e+06	231207	75446.4	44921.4	294636	357804	102477	40441.1	428841	63440	78921.3	190494	131251	3.95583	1.98398	0.0267165	1.00518
Com_9739_pos	PC (19:0/20:5)	C47 H84 N O8 P	821.583	10.669	822.59	No results	Invalid mass	No results	1.14377e+06	1.19955e+06	2.3276e+06	3.52323e+06	1.72404e+06	1.6387e+06	2.01553e+06	744499	2.28537e+06	1.1764e+06	1.31643e+06	894487	596656	1.59807e+06	1.66275e+06	1.79623e+06	2.65629e+06	2.57406e+06	1.34011e+06	1.99934e+06	1.0818	0.113429	0.721493	0.306389
Com_976_pos	3-Methylindole	C9 H9 N	131.073	5.191	132.081	No results	No results	Full match	5.92813e+07	8.31078e+07	5.22501e+07	5.09282e+07	7.68908e+07	6.80116e+07	6.95361e+07	5.60045e+07	5.48078e+07	7.08009e+07	4.09656e+07	4.62978e+07	541050	5.64455e+07	6.86165e+07	7.98556e+07	4.98767e+07	5.41028e+07	6.17742e+07	5.84422e+07	1.24124	0.311781	0.248018	0.585948
Com_9788_pos	4-(4-methylphenyl)-2-phenyl-1,3-thiazole	C16 H13 N S	229.094	5.3	230.101	Invalid mass	No results	No results	1.15454e+06	935240	1.16116e+06	854666	1.06228e+06	821887	598942	642786	1.52611e+06	1.08816e+06	759738	621663	1.01959e+06	3.33964e+06	621111	675336	1.7641e+06	339255	619807	2.81017e+06	0.783251	-0.352453	0.949582	0.152618
Com_9861_pos	7-Aminoclonazepam-d4	C15 H8 [2]H4 Cl N3 O	289.091	5.696	290.098	Full match	No results	No results	70786	83527.6	69760.1	74351.3	65834.8	214715	58864.3	58074.1	182227	60943.3	1.18564e+06	590953	90284.4	126009	151683	117375	120217	100623	304385	4.10119e+06	0.136329	-2.87484	0.0187234	1.04393
Com_997_pos	PC (16:0e/18:0)	C42 H86 N O7 P	747.609	11.166	770.597	No results	Invalid mass	No results	4.65858e+07	5.59062e+07	4.96487e+07	4.84433e+07	7.5753e+07	3.3972e+07	2.32492e+07	1.04555e+08	3.04743e+07	6.63271e+07	1.65436e+07	5.44429e+07	7.49841e+07	6.7595e+07	4.42259e+07	4.50838e+07	9.72338e+06	2.19479e+07	6.36849e+07	1.72856e+07	1.28735	0.364401	0.195141	0.671396

## Sheet: neg
ID	Name	Formula	Molecular Weight	RT [min]	m/z	mzCloud_Results	mzVault_Results	MassList_Results	HpH_1	HpH_2	HpH_3	HpH_4	HpH_5	HpH_6	HpH_7	HpH_8	HpH_9	HpH_10	LpH_1	LpH_2	LpH_3	LpH_4	LpH_5	LpH_6	LpH_7	LpH_8	LpH_9	LpH_10	FC	log2FC	Pvalue	VIP
Com_10049_neg	N-Acetyl-L-glutamic acid	C7 H11 N O5	189.064	1.394	188.057	No results	No results	Full match	177696	253313	214987	336167	349839	267989	408230	219732	479275	355081	1.5461e+06	1.24478e+06	1.06571e+06	908052	729639	702609	992177	1.06956e+06	1.13245e+06	992217	0.294927	-1.76157	1.99618e-08	1.47817
Com_10072_neg	(+/-)11(12)-EET	C20 H32 O3	320.236	8.871	319.228	Full match	No results	Full match	466193	278860	1.17054e+06	683547	751926	296483	291068	405147	182788	943555	122402	804169	257238	153458	211456	141413	287115	286725	107694	183450	2.14084	1.09818	0.00869181	0.936523
Com_10107_neg	(±)8(9)-DiHET	C20 H34 O4	338.247	7.315	337.239	Full match	No results	No results	707691	320761	1.25678e+06	420808	382362	319520	219468	574797	302963	709787	832606	883886	349040	636812	512366	402051	571216	589423	352632	704536	0.893799	-0.161977	0.333089	0.368632
Com_10114_neg	NSI-189	C22 H30 N4 O	366.241	5.826	365.234	No results	No results	Full match	166358	151906	142835	147806	110072	168225	144178	111873	142344	178039	235894	94320.8	80652.7	114032	123596	76427.9	84756.9	76366.7	76371.4	1.57997e+06	0.575692	-0.79663	0.751557	0.346193
Com_10115_neg	L-Tryptophan	C11 H12 N2 O2	204.09	5.851	203.083	No results	No results	Full match	389232	253023	340366	246194	312119	280205	444621	254901	237096	452982	120586	224627	141891	178318	205805	142994	185611	130883	127209	195010	1.94245	0.957875	7.11672e-06	1.32478
Com_10352_neg	Adenosine5-phosphosulfate	C10 H13 N5 Na O10 P S	449.004	5.203	447.997	No results	No results	Full match	313954	213142	142540	428748	404470	697864	571940	202299	649516	589191	654827	480825	206424	300002	379618	273965	756065	437473	547239	605636	0.907711	-0.139695	0.511911	0.263742
Com_10705_neg	PC (18:2e/20:4)	C46 H82 N O7 P	837.591	11.641	836.584	No results	Invalid mass	No results	1.04543e+06	1.33053e+06	1.36938e+06	682241	1.08008e+06	823914	695485	670033	316716	672520	653272	1.3189e+06	531267	549127	307685	1.48702e+06	715788	413816	621542	503954	1.22302	0.290447	0.260706	0.429398
Com_1077_neg	PE (18:0/18:2)	C41 H78 N O8 P	743.548	7.114	742.541	No results	Full match	No results	1.74903e+07	1.86591e+07	7.384e+06	1.0409e+07	1.12797e+07	7.10302e+06	9.30043e+06	5.19487e+06	8.69477e+06	1.23819e+07	4.19722e+06	4.50743e+06	8.52342e+06	5.87453e+06	4.73745e+06	8.09361e+06	5.83655e+06	8.74227e+06	6.94487e+06	4.0872e+06	1.75316	0.809955	0.00369851	0.999244
Com_10846_neg	N-Acetyl-L-tyrosine	C11 H13 N O4	223.085	5.498	222.078	No results	No results	Full match	714426	264156	416024	641161	654209	411631	954432	316956	1.11156e+06	432696	732924	899500	553522	1.36475e+06	964623	954375	210735	264910	497218	844623	0.812008	-0.300434	0.489462	0.266815
Com_1109_neg	Methyl EudesMate	C11 H14 O5	226.085	5.592	225.077	No results	No results	Full match	152977	142465	144961	161640	150858	170175	117487	213494	151155	188697	1.03269e+07	903125	95426.4	91821.8	191180	87076.1	213521	106360	666357	2.86988e+07	0.0385183	-4.69831	0.126802	0.621171
Com_11105_neg	2-(3,4-dimethoxyphenyl)ethanamine	C10 H15 N O2	181.111	6.366	180.103	No results	No results	Full match	1.69589e+06	1.12167e+06	777993	1.46136e+06	873294	1.22359e+06	946730	658198	1.02943e+06	1.10604e+06	225635	258682	435141	163680	867560	966827	1.54913e+06	840592	490460	250420	1.80125	0.848998	0.0087966	0.979681
Com_11189_neg	(±)7(8)-DiHDPA	C22 H34 O4	362.244	8.891	361.237	Full match	No results	No results	602178	656264	1.06034e+06	892889	994341	594606	904214	1.04509e+06	417372	947492	157450	216373	239774	299044	156011	197376	375583	240887	110115	232653	3.64666	1.86658	6.70241e-08	1.44924
Com_11266_neg	Anserine	C10 H16 N4 O3	240.123	1.256	239.115	No results	No results	Full match	478053	828572	354682	1.04617e+06	880792	825342	950155	1.18406e+06	857385	779136	574247	572839	403393	582706	542445	968511	1.45546e+06	876649	431655	410139	1.2004	0.263509	0.231453	0.452734
Com_113_neg	PC (18:1/18:2)	C44 H82 N O8 P	829.586	9.816	828.578	No results	Invalid mass	No results	2.83962e+08	2.48437e+08	4.05977e+08	3.73576e+08	3.87372e+08	3.76777e+08	8.85891e+07	1.67777e+08	3.74159e+08	6.0766e+08	1.76401e+08	7.70048e+07	1.69804e+08	1.31424e+08	2.10416e+08	2.02337e+08	3.35048e+08	1.59756e+08	2.10552e+08	1.52459e+08	1.81585	0.860644	0.0189352	0.845615
Com_1139_neg	SM (d14:1/18:0)	C37 H75 N2 O6 P	720.544	11.197	719.537	No results	Invalid mass	No results	3.15647e+07	3.48697e+07	2.42235e+07	4.22825e+07	2.48572e+07	2.65118e+07	2.65543e+07	2.41856e+07	1.89325e+07	2.97901e+07	1.07476e+07	1.33187e+07	2.68453e+07	2.01396e+07	1.86044e+07	2.8964e+07	3.07135e+07	1.83699e+07	2.04006e+07	1.75738e+07	1.37969	0.464348	0.014594	0.86924
Com_11446_neg	Nicotinate ribonucleoside	C11 H13 N O6	255.075	5.124	254.068	No results	No results	Full match	407084	649143	189235	606973	1.11319e+06	1.09934e+06	1.59668e+06	494141	964933	517239	75155.6	267738	90546.2	115262	898533	376770	222554	166797	402806	459629	2.48325	1.31223	0.00465804	0.982262
Com_1147_neg	4-Oxoproline	C5 H7 N O3	129.043	1.395	128.036	Full match	No results	Full match	2.22104e+07	3.94054e+06	1.59057e+07	2.97566e+07	1.61022e+07	4.01291e+06	1.76738e+07	995943	1.85513e+07	2.25718e+07	1.36451e+07	2.7209e+07	2.04012e+07	2.28194e+07	2.02793e+07	1.65433e+07	2.22465e+07	2.06845e+07	2.38906e+07	2.64424e+07	0.708444	-0.497275	0.0833839	0.698474
Com_1149_neg	Lysops 22:6	C28 H44 N O9 P	569.274	8.843	568.267	No results	No results	Full match	1.87896e+07	2.38528e+07	3.50246e+07	2.69945e+07	3.50215e+07	2.90109e+07	3.31863e+07	2.02179e+07	2.96233e+07	4.45147e+07	6.4561e+06	1.3018e+07	7.55592e+06	2.74025e+06	1.10083e+07	8.26309e+06	7.03461e+06	6.92709e+06	9.85004e+06	2.95722e+06	3.90758	1.96628	2.12355e-06	1.41797
Com_116_neg	LPE 18:2	C23 H44 N O7 P	477.286	8.907	476.279	No results	Full match	Full match	2.19859e+08	2.74399e+08	2.9151e+08	2.95442e+08	2.74048e+08	3.29922e+08	5.51741e+08	1.96566e+08	4.11278e+08	2.77654e+08	1.09404e+08	1.05617e+08	7.10682e+07	6.28651e+07	1.33974e+08	6.16195e+07	9.11272e+07	1.01586e+08	1.33745e+08	1.12355e+08	3.17525	1.66687	5.76155e-08	1.44523
Com_1164_neg	PC (18:2/20:5)	C46 H78 N O8 P	849.554	11.493	848.546	No results	Invalid mass	No results	2.78841e+07	2.51243e+07	2.10224e+07	2.75208e+07	1.59467e+07	7.34582e+06	2.12225e+07	1.1547e+07	3.2816e+07	2.1305e+07	1.21334e+07	1.60392e+07	1.26873e+07	7.03599e+06	3.61569e+06	1.00107e+07	1.04158e+07	1.79282e+07	1.44273e+07	9.36004e+06	1.86298	0.897613	0.00713173	0.938228
Com_1167_neg	Gluconic acid	C6 H12 O7	196.059	1.277	195.051	Full match	Full match	Full match	2.09745e+07	2.58854e+07	2.53833e+07	2.32101e+07	2.45426e+07	2.96536e+07	1.924e+07	2.59227e+07	2.08467e+07	1.53636e+07	2.10519e+07	2.10792e+07	1.67278e+07	2.01419e+07	2.568e+07	1.44095e+07	1.91582e+07	1.08693e+07	1.69282e+07	2.42524e+07	1.214	0.279771	0.0558542	0.709373
Com_11750_neg	Lysops 22:5	C28 H46 N O9 P	571.29	9.229	570.283	No results	No results	Full match	608196	385176	1.02849e+06	705417	781969	1.02404e+06	1.52115e+06	501182	997043	1.596e+06	395264	533579	493526	250762	547798	203973	443680	324605	597565	330795	2.21971	1.15037	0.000689878	1.12639
Com_1176_neg	13(S)-HOTrE	C18 H30 O3	294.22	7.528	293.213	Full match	No results	Full match	4.3966e+06	6.94983e+06	9.98041e+06	7.34478e+06	1.13395e+07	1.31022e+07	1.22175e+07	7.24268e+06	7.76426e+06	9.51961e+06	1.44882e+06	8.18424e+06	3.22971e+06	1.99208e+06	5.18418e+06	6.03572e+06	3.65304e+06	7.34511e+06	2.11796e+06	3.55339e+06	2.10221	1.07191	0.00132546	1.12533
Com_118_neg	3-Indoxyl sulphate	C8 H7 N O4 S	231.021	5.242	230.013	Invalid mass	Invalid mass	No results	3.84803e+08	1.79045e+08	1.42254e+08	5.39479e+08	4.88062e+08	5.79211e+08	4.66038e+08	3.73709e+08	5.49075e+08	6.74048e+08	2.72184e+07	5.79983e+07	7.13407e+07	1.69555e+07	2.74007e+08	2.11296e+08	6.54064e+07	3.78783e+07	2.35715e+08	1.77359e+07	4.30872	2.10726	0.000239864	1.23346
Com_1188_neg	2-{2-[2,5-di(methoxycarbonyl)anilino]-2-oxoethoxy}acetic acid	C14 H15 N O8	325.081	5.097	324.073	Full match	No results	No results	2.43976e+07	9.10068e+06	7.26781e+06	1.598e+07	1.79161e+07	1.67977e+07	1.23422e+07	9.94159e+06	1.84556e+07	1.9182e+07	9.23784e+06	1.02414e+07	1.04713e+07	6.09209e+06	1.114e+07	9.08901e+06	9.08076e+06	1.3512e+07	1.54301e+07	6.09468e+06	1.50795	0.592584	0.0225915	0.825359
Com_11929_neg	cis-7-Hexadecenoic Acid	C16 H30 O2	254.225	8.684	253.218	No results	No results	Full match	811126	777929	1.39176e+06	866004	678911	834535	966513	459061	1.20454e+06	1.03654e+06	771735	776662	660480	495963	1.22623e+06	1.08469e+06	761410	741894	932616	683165	1.10966	0.150119	0.47327	0.488791
Com_11960_neg	2'-Deoxyinosine	C10 H12 N4 O4	252.086	4.896	251.079	Full match	Full match	Full match	993370	326128	477421	1.03537e+06	515823	436508	330576	477746	771678	975405	477685	252605	411761	334059	342452	621130	171378	252466	276834	292599	1.84681	0.885033	0.00509181	0.971009
Com_12003_neg	LPC 22:2	C30 H58 N O7 P	621.402	10.563	620.395	No results	Invalid mass	No results	1.41821e+06	846251	522902	751917	669899	561251	1.11371e+06	220332	795786	725200	623593	780220	553411	616038	1.20467e+06	1.20586e+06	525875	543716	1.04098e+06	1.02303e+06	0.9394	-0.0901888	0.582776	0.251117
Com_12061_neg	Porphobilinogen	C10 H14 N2 O4	226.096	4.893	225.089	Full match	No results	Full match	980447	751180	848090	928919	619063	835123	642051	574959	731361	688023	546822	596180	729186	432770	1.20059e+06	882000	829162	833908	763316	619724	1.02227	0.0317788	0.681077	0.410799
Com_1231_neg	acetoacetate	C4 H6 O3	102.032	1.354	101.025	No results	No results	Full match	6.40558e+06	4.64496e+06	8.05397e+06	8.66834e+06	6.9449e+06	6.54806e+06	6.42434e+06	7.60513e+06	2.77203e+06	1.00078e+07	2.4841e+07	1.94278e+07	1.34186e+07	1.51511e+07	1.49401e+07	1.33255e+07	2.4449e+07	1.54413e+07	2.36826e+07	2.04294e+07	0.367762	-1.44315	1.64915e-06	1.39183
Com_1236_neg	Royal jelly acid	C10 H18 O3	186.126	6.564	185.119	No results	No results	Full match	1.54142e+07	1.83161e+07	1.41898e+07	1.86264e+07	3.16379e+07	3.71218e+07	2.53376e+07	2.56083e+07	2.41962e+07	1.98372e+07	3.15951e+06	6.18944e+06	4.41545e+06	4.55108e+06	7.06088e+06	9.46207e+06	8.62809e+06	6.17414e+06	4.43155e+06	3.16923e+06	4.02306	2.00829	5.47326e-08	1.45212
Com_12379_neg	LPC 22:1	C30 H60 N O7 P	623.418	11.151	622.411	No results	Invalid mass	No results	1.10888e+06	628932	572450	637985	501079	495264	698132	196692	856668	403722	719414	542634	387770	593527	936204	865429	496632	416992	599473	744674	0.967801	-0.0472172	0.649906	0.180185
Com_1247_neg	N-Acetylglycine	C4 H7 N O3	117.043	1.348	116.036	No results	No results	Full match	1.21878e+06	1.71121e+06	2.31052e+06	1.90353e+06	2.4447e+06	2.07063e+06	1.88152e+06	2.15547e+06	1.59138e+06	1.93049e+06	1.07276e+06	930803	1.03313e+06	1.09689e+06	1.02825e+06	1.26503e+06	1.95904e+06	1.19723e+06	1.13403e+06	874350	1.65796	0.729409	3.92976e-05	1.26059
Com_1250_neg	N-Acetyl-D-alloisoleucine	C8 H15 N O3	173.106	5.543	172.098	Full match	Full match	Full match	2.72106e+06	1.2889e+06	970813	1.86365e+06	1.798e+06	1.551e+06	1.94593e+06	1.12467e+06	1.30046e+06	1.1355e+06	2.43905e+07	2.37138e+06	1.69708e+06	4.62391e+06	3.13013e+06	1.17401e+06	1.4172e+07	3.30724e+06	1.57858e+06	1.38877e+07	0.223225	-2.16343	0.0130233	0.940832
Com_1265_neg	6-(methylsulfanyl)-9H-purine	C6 H6 N4 S	166.03	5.446	165.023	Invalid mass	No results	No results	630743	230520	441222	261211	236150	248156	211074	160533	259918	317525	3.35145e+06	604052	143110	1.84082e+07	253566	127990	188276	296574	363244	2.47322e+07	0.0618348	-4.01544	0.135447	0.694091
Com_12658_neg	Boldione	C19 H24 O2	284.178	8.259	283.171	No results	No results	Full match	172729	93678	690174	1.11268e+06	219493	90754.7	1.30759e+06	68182.9	110183	292083	609616	328489	101644	449417	458156	539299	145989	397187	464427	378164	1.07364	0.102511	0.385264	0.332002
Com_12667_neg	3-Methoxyphenylacetic acid	C9 H10 O3	166.063	6.205	165.056	Full match	Full match	Full match	1.08072e+06	1.34284e+06	1.17373e+06	1.25939e+06	1.11067e+06	1.29538e+06	1.30408e+06	758584	1.08375e+06	1.48703e+06	558909	556531	572510	347984	682175	814359	549824	570070	562936	452463	2.09892	1.06965	2.37913e-07	1.42272
Com_1272_neg	Testosterone sulfate	C19 H28 O5 S	368.166	6.892	367.159	Full match	Full match	No results	6.3782e+06	1.96791e+06	6.1887e+06	4.24666e+06	1.56279e+06	3.30579e+06	1.47497e+06	4.28601e+06	1.17545e+06	1.102e+06	7.38074e+06	3.14747e+06	642791	510785	791860	355876	1.47864e+06	3.18312e+06	287000	704482	1.71449	0.777778	0.0426001	0.754175
Com_1274_neg	3,5-Dihydroxybenzoic acid	C7 H6 O4	154.027	5.525	153.02	Full match	Full match	Full match	1.552e+07	1.14668e+07	1.41294e+07	1.55041e+07	7.71068e+06	1.64456e+07	9.17816e+06	7.7615e+06	1.47889e+07	7.62464e+06	2.24693e+07	7.25444e+06	2.77479e+06	1.29272e+07	3.1619e+06	6.8666e+06	1.86493e+07	8.06804e+06	1.31396e+07	2.44965e+07	1.00269	0.00387325	0.489614	0.431515
Com_1278_neg	Cer-NDS (d18:0/16:0)	C34 H69 N O3	539.53	11.333	538.522	No results	Full match	No results	1.33178e+07	1.11728e+07	1.49785e+07	1.44657e+07	3.48185e+06	9.00406e+06	9.23269e+06	1.74287e+07	3.89722e+07	1.54457e+07	6.79231e+06	4.40713e+06	5.71683e+06	5.29748e+06	6.53277e+06	5.01912e+06	1.1046e+07	4.88681e+06	5.92035e+06	7.79898e+06	2.32585	1.21776	0.00498397	1.00777
Com_12939_neg	3-Methylcrotonylglycine	C7 H11 N O3	157.074	4.983	156.067	Full match	No results	No results	674737	660171	531176	894538	748902	1.06555e+06	771160	531285	588291	590222	142241	138247	160405	159013	203302	183552	216892	160837	164885	179721	4.12852	2.04563	3.97468e-11	1.55458
Com_1296_neg	LPE 22:6	C27 H44 N O7 P	525.287	8.792	524.279	No results	Full match	No results	9.11961e+06	1.2557e+07	1.45796e+07	1.23244e+07	2.29549e+07	8.13724e+06	1.89577e+07	1.24505e+07	2.63732e+07	2.217e+07	2.1358e+06	6.54917e+06	3.03764e+06	2.10104e+06	5.51313e+06	5.37895e+06	4.93274e+06	5.0603e+06	3.40224e+06	2.26331e+06	3.9536	1.98317	7.5539e-07	1.39713
Com_13159_neg	β-Estradiol-17β-glucuronide	C24 H32 O8	448.211	5.852	447.204	Full match	No results	No results	153540	140202	131830	130725	101592	155263	128223	103253	128435	164321	921506	91122.1	75151.6	541374	92866.7	71770.8	275854	148386	69576.8	870219	0.423514	-1.23952	0.319193	0.574665
Com_13506_neg	OxPC (16:0-18:2+2O)	C42 H80 N O10 P	835.563	11.091	834.555	No results	Invalid mass	No results	746160	1.37612e+06	75101.1	49981.6	53757.1	565251	38861	36848.5	267364	310594	26590.4	576328	154773	38074.9	78942.7	486236	201257	192720	527952	46453	1.51118	0.595679	0.799634	0.314574
Com_1374_neg	(±)9-HpODE	C18 H32 O4	312.231	6.998	311.223	Full match	No results	Full match	1.59857e+07	2.03165e+07	2.18199e+07	1.48652e+07	1.96091e+07	2.30075e+07	2.0725e+07	1.38766e+07	1.84003e+07	1.79186e+07	5.75464e+06	1.76108e+07	6.27052e+06	7.10311e+06	1.60862e+07	1.83172e+07	1.1055e+07	1.5127e+07	9.76735e+06	1.02494e+07	1.58959	0.668653	0.00359584	1.08192
Com_1377_neg	SM (d14:3/28:0)	C47 H91 N2 O6 P	856.67	11.613	855.663	No results	Invalid mass	No results	2.94968e+07	1.62545e+07	2.41102e+07	1.86749e+07	2.55256e+07	1.99889e+07	1.88808e+07	1.70685e+07	1.38579e+07	2.10354e+07	1.03086e+07	1.61123e+07	1.9752e+07	2.25132e+07	2.24022e+07	2.39881e+07	1.54372e+07	1.63088e+07	1.61836e+07	2.09173e+07	1.11402	0.155771	0.311695	0.389943
Com_1392_neg	N-Acetylornithine	C7 H14 N2 O3	174.101	1.322	173.094	Full match	No results	Full match	2.73126e+07	1.36745e+07	2.38219e+07	7.23727e+06	7.86046e+06	6.41236e+06	6.17198e+06	1.2179e+07	1.97616e+07	1.5753e+07	6.96602e+06	4.81884e+06	1.78738e+07	4.38793e+06	2.38402e+07	1.69426e+07	2.48426e+07	2.20142e+07	6.07884e+06	2.51692e+06	1.07601	0.105692	0.509162	0.37186
Com_13938_neg	2-(Dimethylamino)Guanosine	C12 H17 N5 O5	311.124	4.915	310.116	No results	No results	Full match	1.05087e+06	547994	699143	963122	669430	809142	646715	641209	737838	875747	508785	543230	463803	585125	683167	467052	629068	541164	587617	505615	1.38563	0.470537	0.000811523	1.12304
Com_14_neg	LPC 16:0	C24 H50 N O7 P	541.338	9.295	540.331	No results	Invalid mass	No results	3.90284e+09	3.21738e+09	2.98945e+09	2.51984e+09	3.18766e+09	2.34135e+09	2.83241e+09	2.19829e+09	3.72652e+09	2.78242e+09	2.55259e+09	2.51969e+09	2.5216e+09	2.48858e+09	3.22219e+09	3.00432e+09	2.86137e+09	2.66437e+09	2.83719e+09	2.9548e+09	1.07498	0.104309	0.376238	0.350879
Com_140_neg	Tetradecanedioic acid	C14 H26 O4	258.184	6.97	257.176	Full match	No results	Full match	9.15558e+06	1.66195e+07	8.62849e+07	1.0949e+07	2.00331e+07	1.06275e+07	9.01055e+06	3.18623e+07	1.33316e+07	3.61959e+07	3.65161e+06	5.19442e+07	9.46209e+06	6.7758e+06	8.78408e+06	1.81597e+07	5.67817e+06	7.0596e+06	4.52708e+06	3.92557e+06	2.03446	1.02465	0.0314578	0.825195
Com_14063_neg	N-(1,3-benzodioxol-5-yl)-7-chloroquinolin-4-amine	C16 H11 Cl N2 O2	298.055	10.434	297.048	Invalid mass	No results	No results	443130	154335	558352	189788	281302	131251	167656	131557	199812	215868	109097	245819	80212.5	140358	154147	115068	79616.6	91628.1	110051	115545	1.99192	0.994157	0.00446446	0.986771
Com_14217_neg	(±)18-HEPE	C20 H30 O3	318.22	8.398	317.213	Full match	No results	No results	252878	181776	383964	164466	154247	183395	286494	167205	269285	304269	91634.1	231975	99318.3	92625.8	113133	156916	109985	846934	93656.5	146143	1.18446	0.244228	0.0961592	0.632078
Com_14465_neg	1a,1b-Dihomo prostaglandin F2α	C22 H38 O5	364.262	7.781	363.255	Invalid mass	No results	No results	581993	487552	638836	980551	855667	394771	826674	867885	344308	237556	190758	83860.4	160772	75746.3	217497	216131	403632	223566	243879	125359	3.20204	1.67899	3.84991e-05	1.26442
Com_1449_neg	LPE 22:5	C27 H46 N O7 P	527.302	9.071	526.295	No results	Full match	No results	9.71627e+06	1.33704e+07	1.81494e+07	1.48058e+07	1.54265e+07	1.96795e+07	2.5827e+07	1.03813e+07	1.51801e+07	2.67898e+07	3.42696e+06	1.00133e+07	7.16153e+06	1.50327e+06	8.92523e+06	6.80361e+06	3.81548e+06	4.91158e+06	7.65205e+06	1.38801e+06	3.04538	1.60662	0.00022775	1.25113
Com_14580_neg	gamma-Glutamylmethionine	C10 H18 N2 O5 S	278.094	4.843	277.087	No results	Full match	No results	355761	314319	369062	371095	422345	292941	827935	659830	403212	606129	95631.4	131229	65576.6	71404.5	118730	117427	120837	71127.5	144583	65748.3	4.61205	2.20541	5.82475e-09	1.4818
Com_146_neg	Adrenic acid	C22 H36 O2	332.272	10.487	331.265	Full match	Full match	No results	6.99132e+07	6.02544e+07	1.93276e+08	8.83928e+07	1.8282e+08	8.50119e+07	5.70727e+07	9.40798e+07	5.44816e+07	2.11281e+08	1.66543e+07	1.17451e+08	2.56169e+07	4.46315e+07	3.19533e+07	2.59934e+07	3.9298e+07	2.62319e+07	2.10453e+07	2.21775e+07	2.95533	1.56332	0.000179949	1.19785
Com_1465_neg	LPC 20:3	C28 H52 N O7 P	591.355	9.08	590.347	No results	Invalid mass	No results	1.67811e+07	8.54294e+06	1.10291e+07	1.16072e+07	1.05839e+07	9.87593e+06	2.47471e+07	6.45645e+06	1.91639e+07	1.97571e+07	1.4513e+07	1.16531e+07	1.22526e+07	8.34275e+06	1.36445e+07	9.44203e+06	1.1867e+07	9.50502e+06	1.8472e+07	1.04511e+07	1.15316	0.205595	0.579008	0.248771
Com_14752_neg	11-keto Testosterone (CRM)	C19 H26 O3	348.192	6.623	347.185	Invalid mass	No results	No results	384325	271775	857536	304811	291090	396726	190964	434724	460412	203230	119021	177425	117502	446242	478774	286027	251901	242983	150517	102398	1.59963	0.67774	0.0331699	0.773272
Com_1491_neg	L-Histidine	C6 H9 N3 O2	155.07	1.241	154.063	Full match	Full match	Full match	2.75772e+07	1.94093e+07	1.77263e+07	1.94617e+07	2.10429e+07	1.32573e+07	2.65779e+07	1.81595e+07	2.51321e+07	2.21379e+07	1.24492e+07	7.80728e+06	1.24629e+07	1.41729e+07	1.28955e+07	1.67782e+07	1.55118e+07	1.51663e+07	1.667e+07	1.12704e+07	1.557	0.638768	0.000330633	1.16894
Com_1500_neg	2-Hydroxy-2-methyl-3-buten-1-yl beta-D-glucopyranoside	C11 H20 O7	264.121	5.607	263.114	Full match	No results	No results	2.63327e+06	1.15852e+06	1.13017e+06	1.33095e+06	1.46148e+06	1.01417e+06	1.56566e+06	737033	2.32341e+06	1.14773e+06	5.80262e+06	2.92283e+06	624674	2.03962e+07	655599	724691	9.08578e+06	2.119e+06	3.06716e+06	1.70495e+07	0.232231	-2.10637	0.0739507	0.733517
Com_1504_neg	PC (16:1e/18:2)	C42 H80 N O7 P	787.575	10.947	786.568	No results	Invalid mass	No results	2.22109e+07	1.39606e+07	1.65086e+07	1.31876e+07	1.27736e+07	1.77932e+07	1.33014e+07	1.80201e+07	3.32459e+07	2.79792e+07	1.37568e+07	9.80794e+06	1.51193e+07	1.20825e+07	1.27338e+07	4.83041e+06	1.55776e+07	1.25948e+07	1.21701e+07	9.88473e+06	1.594	0.672651	0.00693663	0.938944
Com_15049_neg	6-Keto-prostaglandin f1alpha	C20 H34 O6	370.236	6.249	369.229	No results	No results	Full match	415861	118336	164700	159001	98212.7	110918	167522	93982.9	178863	178563	64335.7	213781	734105	184606	205968	88147.9	178520	164128	131262	103578	0.815091	-0.294967	0.7984	0.187524
Com_15054_neg	OxPC (18:0-18:2+2O)	C44 H84 N O10 P	863.599	11.516	862.592	No results	Invalid mass	No results	291191	95725.4	41447.2	49258	37761.9	220702	32376.5	32943.4	130031	82099.3	25913	70406.6	72644.9	26614.6	28965.3	26965.9	32305.9	29954.7	249323	28197.6	1.71411	0.777456	0.116577	0.582439
Com_1519_neg	Pseudouridine	C9 H12 N2 O6	244.07	1.322	243.063	Full match	Full match	Full match	1.5326e+07	8.12106e+06	1.04266e+07	1.04409e+07	8.99507e+06	9.05444e+06	7.41105e+06	1.05376e+07	8.36932e+06	1.42543e+07	7.42092e+06	8.99226e+06	7.20053e+06	5.1783e+06	1.08987e+07	7.62149e+06	8.11927e+06	3.66957e+06	3.95348e+06	4.4493e+06	1.5249	0.608711	0.00502975	0.994801
Com_152_neg	PC (16:0/20:4)	C44 H80 N O8 P	827.569	11.425	826.561	No results	Invalid mass	No results	2.91033e+08	2.68194e+08	2.38099e+08	2.89246e+08	2.26936e+08	7.8722e+07	2.06094e+08	1.20278e+08	3.7136e+08	2.71808e+08	1.59484e+08	1.78685e+08	1.46523e+08	8.13988e+07	3.08621e+07	8.79095e+07	1.73085e+08	2.07084e+08	1.79996e+08	1.13962e+08	1.73789	0.797335	0.0221824	0.824791
Com_1535_neg	Allantoin	C4 H6 N4 O3	158.044	1.304	157.037	No results	Full match	Full match	7.03213e+06	3.07958e+06	1.17808e+07	4.21676e+06	5.05817e+06	5.694e+06	3.2685e+06	3.85092e+06	3.2332e+06	3.99992e+06	5.70962e+06	2.72186e+06	4.60309e+06	3.20022e+06	4.17271e+06	3.10144e+06	3.077e+06	4.44413e+06	2.53671e+06	2.35049e+06	1.42589	0.511859	0.0778341	0.651309
Com_15373_neg	Xylitol	C5 H12 O5	152.069	0.516	151.062	No results	No results	Full match	81150.1	53840.1	59916.7	1.03883e+06	56556.4	59728.7	32489.1	10083.9	35936.9	40761.7	37950.9	34174.6	28935.3	31064.8	43640.3	36619.8	25776.3	36099.2	36619	37206.2	4.22107	2.07761	0.191468	0.504848
Com_1545_neg	N-Isovalerylglycine	C7 H13 N O3	159.09	5.288	158.083	Full match	Full match	Full match	1.17758e+07	9.38071e+06	8.71956e+06	7.48662e+06	1.16442e+07	8.04717e+06	8.20425e+06	5.33452e+06	9.77193e+06	1.08404e+07	1.64768e+07	3.37084e+06	8.31337e+06	8.09054e+06	4.1692e+06	4.74607e+06	1.74402e+07	7.29852e+06	4.67281e+06	1.39665e+07	1.03004	0.0427073	0.435117	0.453653
Com_1546_neg	D-(-)-Lyxose	C5 H10 O5	150.053	1.317	149.046	Full match	No results	Full match	8.10849e+06	7.75254e+06	6.54861e+06	9.82391e+06	8.48384e+06	9.34077e+06	8.43187e+06	7.33059e+06	6.47398e+06	7.6389e+06	2.41937e+06	4.19626e+06	4.16028e+06	2.85986e+06	7.28205e+06	7.96351e+06	5.41112e+06	5.01929e+06	5.7667e+06	3.64699e+06	1.64049	0.714125	0.00119791	1.15961
Com_1549_neg	Catechol	C6 H6 O2	110.037	5.022	109.03	Full match	No results	Full match	8.7156e+06	1.36251e+07	2.0936e+06	3.83475e+06	7.24935e+06	3.02057e+07	5.0167e+06	2.37448e+07	3.95407e+06	6.33539e+06	357481	351745	473426	297194	937279	874930	492832	359998	732036	273298	20.3438	4.34652	2.81006e-07	1.45927
Com_1573_neg	SM (d14:0/20:0)	C39 H81 N2 O6 P	750.591	11.582	749.584	No results	Invalid mass	No results	2.96396e+07	1.95496e+07	2.18383e+07	1.95301e+07	8.26964e+06	2.44749e+07	2.19971e+07	2.13691e+07	1.36546e+07	1.04314e+07	1.2576e+07	1.3533e+07	1.4013e+07	1.6698e+07	2.0242e+07	2.07995e+07	1.4605e+07	9.9874e+06	1.15948e+07	1.14734e+07	1.31083	0.390478	0.136017	0.560979
Com_1581_neg	Val-Ser	C8 H16 N2 O4	204.111	1.36	203.104	No results	No results	Full match	812302	795831	853922	1.04244e+06	887323	1.14871e+06	831641	544812	1.07679e+06	1.00589e+06	8.9019e+06	7.0599e+06	1.46973e+07	8.65432e+06	8.40933e+06	1.4645e+07	1.04968e+07	1.27194e+07	1.21513e+07	4.19653e+06	0.0882911	-3.50159	7.10101e-11	1.56719
Com_1587_neg	Citrulline	C6 H13 N3 O3	175.096	1.28	174.089	No results	Full match	Full match	2.07583e+07	2.26479e+07	1.96025e+07	1.4654e+07	2.3873e+07	1.53788e+07	1.60543e+07	1.40744e+07	1.55029e+07	2.19872e+07	1.18511e+07	1.58297e+07	6.96161e+06	1.60535e+07	1.71622e+07	1.675e+07	1.05168e+07	1.28277e+07	1.22273e+07	8.73259e+06	1.43146	0.517489	0.0044558	0.99017
Com_1593_neg	2-Hydroxyhippuric acid	C9 H9 N O4	195.054	5.063	194.046	Full match	No results	Full match	1.41343e+07	5.91915e+06	4.39434e+06	8.07267e+06	1.07819e+07	8.43592e+06	4.24235e+06	2.28859e+07	7.70013e+06	4.52507e+06	4.20556e+06	1.65123e+06	559314	919884	1.72929e+06	2.10378e+06	785109	648038	1.3329e+06	945177	6.12164	2.61392	1.34385e-06	1.38677
Com_16_neg	Cholic acid	C24 H40 O5	408.288	6.967	407.281	Full match	No results	Full match	4.87274e+08	1.76246e+09	6.58229e+08	2.1424e+09	1.35826e+09	1.57075e+09	3.50629e+09	1.89045e+09	8.36222e+08	5.45494e+08	1.57371e+08	1.69033e+08	2.03948e+08	2.86168e+08	1.10542e+08	3.07204e+08	2.86961e+08	2.2001e+08	3.69824e+08	1.52455e+08	6.51987	2.70484	3.05495e-06	1.39986
Com_1600_neg	N-Acetyl-DL-tryptophan	C13 H14 N2 O3	246.101	5.542	245.094	Full match	Full match	Full match	6.56866e+06	4.82595e+06	4.2116e+06	5.66694e+06	3.75914e+06	6.41065e+06	4.96747e+06	3.83187e+06	6.50924e+06	4.6174e+06	1.12792e+07	3.56511e+06	3.00335e+06	8.71427e+06	4.60722e+06	2.62564e+06	1.26664e+07	5.26518e+06	4.75647e+06	1.94521e+07	0.676486	-0.563869	0.384015	0.464707
Com_1604_neg	Ellagic acid	C14 H6 O8	302.007	5.553	301	No results	Full match	No results	1.99274e+07	1.81081e+07	2.01657e+07	2.47515e+07	1.76197e+07	2.45646e+07	1.80006e+07	1.14691e+07	2.43059e+07	1.82699e+07	1.87245e+07	1.40166e+07	1.11996e+07	1.15369e+07	8.8396e+06	9.99301e+06	1.38997e+07	1.31166e+07	9.84939e+06	1.06623e+07	1.6184	0.694566	0.00013976	1.20722
Com_1608_neg	SM (d14:1/21:0)	C40 H81 N2 O6 P	762.591	11.742	761.584	No results	Invalid mass	No results	1.25766e+07	6.12755e+06	1.73515e+07	1.2793e+07	6.63297e+06	1.4209e+07	9.70124e+06	8.77165e+06	4.5515e+06	6.98871e+06	1.0572e+07	1.0718e+07	1.02304e+07	1.58126e+07	7.67945e+06	6.49913e+06	6.94432e+06	4.26372e+06	5.88046e+06	8.88121e+06	1.13971	0.188671	0.537837	0.292944
Com_161_neg	16-Hydroxyhexadecanoic acid	C16 H32 O3	254.225	9.635	253.218	Invalid mass	No results	No match	1.83548e+07	1.51789e+07	1.16914e+08	1.65417e+07	8.19606e+07	3.46621e+07	3.04315e+07	3.18478e+07	2.67448e+07	9.19721e+07	2.09708e+06	1.08581e+08	2.70242e+07	3.93643e+07	2.37757e+07	1.4316e+07	3.84735e+07	3.47133e+07	1.02899e+07	1.66505e+07	1.47361	0.559359	0.21076	0.579358
Com_1615_neg	OxPC (16:0-18:1+1O(1Cyc))	C42 H80 N O9 P	819.565	11.751	818.557	No results	Invalid mass	No results	3.39541e+06	4.49449e+06	4.92679e+06	9.60985e+06	2.74132e+06	1.72942e+06	6.14766e+06	7.87236e+06	5.31286e+06	6.44959e+06	1.01121e+06	3.71892e+06	5.82817e+06	1.22611e+07	5.62049e+06	2.00234e+07	5.87268e+06	5.56216e+06	5.08796e+06	1.94084e+06	0.787124	-0.345337	0.864313	0.181838
Com_1628_neg	Taurine	C2 H7 N O3 S	125.015	1.254	124.008	Full match	Full match	Full match	1.28412e+07	1.50583e+07	1.19883e+07	1.07197e+07	1.45262e+07	1.11559e+07	1.05323e+07	1.08347e+07	1.22356e+07	1.25528e+07	8.47637e+06	1.74439e+07	1.78434e+07	7.45291e+06	1.8953e+07	1.11753e+07	1.0507e+07	1.72245e+07	1.29479e+07	1.07613e+07	0.922125	-0.116965	0.729937	0.447111
Com_16649_neg	Riboflavin-5-phosphate	C17 H21 N4 O9 P	456.103	5.206	455.096	No results	No results	Full match	71999.2	57363.1	55960.6	63775.2	54772.9	61335.1	55718.5	45418.8	70604.3	60126.8	40406.1	71387.3	47542.8	99644.9	36743.6	34799.3	196031	35373.3	34552.5	34526.5	0.946224	-0.0797456	0.510604	0.265576
Com_16691_neg	Albendazole-2-aminosulfone	C10 H13 N3 O2 S	239.073	5.059	238.066	Full match	No results	No results	110744	83557.3	66748.8	87687	92925.2	64969.8	71895.2	55181.8	96730.6	112059	51322.3	48659.3	71702.8	82630.3	84022.4	93838.2	65122.6	63091.8	75869.5	43484.2	1.23944	0.309683	0.0634618	0.684467
Com_167_neg	LPC 16:1	C24 H48 N O7 P	539.323	8.665	538.316	No results	Invalid mass	No results	2.0955e+08	1.5086e+08	2.37864e+08	1.91565e+08	1.70124e+08	1.52683e+08	1.92118e+08	1.14289e+08	2.21948e+08	2.11317e+08	1.60267e+08	1.68034e+08	1.39814e+08	1.03859e+08	3.05422e+08	2.31207e+08	1.68133e+08	1.62157e+08	1.95809e+08	1.66398e+08	1.02844	0.040453	0.69909	0.454733
Com_1670_neg	Thymidine	C10 H14 N2 O5	242.091	4.83	241.084	Full match	No results	Full match	1.7704e+07	5.32421e+06	8.08185e+06	8.0348e+06	7.82634e+06	6.58469e+06	5.14306e+06	5.49844e+06	6.17179e+06	9.81769e+06	7.96265e+06	9.79259e+06	9.12113e+06	5.70812e+06	1.28017e+07	6.92416e+06	7.94574e+06	8.55043e+06	1.16132e+07	4.8569e+06	0.940316	-0.0887827	0.541355	0.391452
Com_1673_neg	Lauric acid ethyl ester	C14 H28 O2	228.21	9.409	227.202	Full match	No results	Full match	6.23758e+06	4.65872e+06	1.28487e+07	5.14982e+06	1.52853e+07	8.04646e+06	6.71183e+06	6.08099e+06	7.5585e+06	1.65257e+07	2.63175e+06	1.00941e+07	4.95647e+06	5.61957e+06	4.37608e+06	3.89012e+06	6.03691e+06	5.24662e+06	2.85477e+06	5.65504e+06	1.73483	0.794798	0.0123981	0.902416
Com_16817_neg	Asp-Phe	C13 H16 N2 O5	280.107	4.769	279.1	No results	No results	Full match	245872	302861	303286	321654	245957	172942	167658	220050	363356	449725	182079	329945	133164	238773	214471	301495	444740	289819	140188	297714	1.0859	0.118893	0.52117	0.328991
Com_17083_neg	Sedoheptulose 1,7-bisphosphate	C7 H16 O13 P2	370.007	6.189	369	No results	No results	Full match	51325.2	20931.5	94000.3	73413	105428	66981.2	56832.2	48390.1	73847.4	112334	12881.7	29113.2	14142.2	14192.9	12982.8	15133.8	15476.9	15781.4	12687.5	22197.8	4.27415	2.09564	1.52673e-06	1.41229
Com_17165_neg	Orsellinic acid ethyl ester	C10 H12 O4	196.073	5.59	437.145	No results	No results	Full match	199794	142173	144665	161310	150550	259896	117247	165593	227284	211614	156822	95866.8	81685.3	82252.9	78236.9	98419	110329	91968.7	141979	90325.9	1.73183	0.792301	7.74033e-05	1.2353
Com_1717_neg	trans-Cinnamic acid	C9 H8 O2	148.053	5.624	147.046	Full match	Full match	No results	1.06709e+06	1.50874e+07	3.97949e+06	1.23335e+07	9.27275e+06	2.67271e+07	1.71831e+07	7.83097e+06	1.59487e+07	8.89422e+06	1.72613e+06	6.77425e+06	580744	752884	1.02205e+06	1.88078e+06	810830	717691	2.07289e+06	792843	6.90699	2.78806	5.42289e-05	1.25158
Com_17243_neg	PE (18:1e/22:4)	C45 H82 N O7 P	779.58	11.797	778.573	No results	Full match	No results	274545	272058	192418	211104	216798	217229	219085	50960.4	114588	102295	137350	143307	131542	143496	267130	104775	64777.3	99919.1	109136	176709	1.35769	0.441149	0.214013	0.471281
Com_17259_neg	N-Sulfo-glucosamine sodium salt	C6 H12 N Na O8 S	281.019	1.067	280.012	No results	No results	Full match	280793	239419	202027	242839	258530	244281	312699	138834	266518	188804	35046.1	34345.1	37858.8	35304.1	35936.2	34455.3	37413.4	33307.4	35588.3	35428.4	6.6954	2.74317	5.15614e-10	1.58506
Com_173_neg	Aldosterone	C21 H28 O5	360.198	11.791	359.191	Invalid mass	No results	No results	1.47472e+07	1.20318e+07	4.82252e+07	1.3805e+07	2.08138e+07	2.37913e+07	1.37271e+07	1.42485e+07	1.84755e+07	2.31972e+07	3.08735e+06	4.11462e+06	3.25848e+06	2.28854e+06	7.5852e+06	6.23131e+06	6.17473e+06	4.04663e+06	4.14655e+06	2.13095e+06	4.71532	2.23736	1.57325e-07	1.42985
Com_1742_neg	SM (d14:2/24:0)	C43 H85 N2 O6 P	802.623	11.457	801.615	No results	Invalid mass	No results	1.67392e+07	1.13885e+07	1.96888e+07	1.68916e+07	7.41303e+06	1.44623e+07	1.03487e+07	8.21445e+06	1.42828e+07	6.8848e+06	6.34252e+06	1.35727e+07	1.16429e+07	8.80204e+06	7.84392e+06	1.13272e+07	1.52312e+07	9.88994e+06	9.08461e+06	1.04028e+07	1.21293	0.278494	0.272634	0.44132
Com_1745_neg	Lysope 18:1	C23 H46 N O7 P	479.303	8.663	478.295	No results	No results	Full match	1.2157e+07	8.8029e+06	1.35502e+07	1.06483e+07	9.88598e+06	8.62583e+06	9.63351e+06	6.82921e+06	1.24826e+07	1.12558e+07	1.01344e+07	9.64453e+06	7.40452e+06	6.14509e+06	1.84126e+07	1.37035e+07	9.52119e+06	9.16894e+06	1.12072e+07	9.5595e+06	0.99018	-0.0142376	0.899705	0.409815
Com_1773_neg	3,14-dihydro-15-keto-tetranor Prostaglandin E2	C16 H26 O5	280.168	6.826	279.161	Invalid mass	No results	No results	786877	441804	6.23159e+06	434088	720369	110020	191052	1.41936e+06	101607	1.33544e+06	64398.2	2.07452e+06	680320	395354	652408	593869	221745	508097	102927	61051.2	2.19848	1.13651	0.312472	0.46889
Com_178_neg	8Z,11Z,14Z-Eicosatrienoic acid	C20 H34 O2	306.256	10.224	305.249	Full match	No results	Full match	3.821e+07	3.05056e+07	1.4499e+08	4.44873e+07	1.16839e+08	6.83623e+07	5.42446e+07	6.20227e+07	4.38747e+07	1.39183e+08	1.94089e+07	9.08727e+07	2.74582e+07	4.26709e+07	2.96261e+07	2.07899e+07	3.79467e+07	2.39729e+07	2.36465e+07	3.49044e+07	2.11422	1.08012	0.00552813	0.971557
Com_1809_neg	2,3-Dinor prostaglandin E1	C18 H30 O5	308.2	7.403	307.192	Invalid mass	No results	No results	2.25221e+06	1.84852e+06	3.22198e+06	2.12986e+06	1.54877e+06	3.48671e+06	3.79847e+06	2.01083e+06	3.86086e+06	3.46821e+06	4.91362e+06	5.38678e+06	4.32701e+06	4.47226e+06	8.53877e+06	8.33901e+06	7.96935e+06	6.43001e+06	1.62077e+07	1.07787e+07	0.3571	-1.4856	2.02188e-05	1.31383
Com_1815_neg	ethyl 3-cyano-2-hydroxy-6-phenylisonicotinate	C15 H12 N2 O3	268.081	3.594	267.074	Invalid mass	No match	No match	2.88065e+07	6.17898e+06	8.0312e+06	5.12622e+06	5.89213e+06	5.31607e+06	2.06906e+06	1.29334e+07	6.94805e+06	5.16375e+06	7.5629e+06	4.49283e+06	4.55892e+06	3.00948e+06	4.29853e+06	3.72e+06	2.83191e+06	4.85017e+06	3.27968e+06	5.28339e+06	1.97014	0.978301	0.0620314	0.730848
Com_1817_neg	PC (18:1e/20:4)	C46 H84 N O7 P	839.607	11.435	838.599	No results	Invalid mass	No results	2.04861e+07	1.71233e+07	2.5075e+07	2.22294e+07	1.12977e+07	1.63028e+07	9.86274e+06	1.04729e+07	1.34814e+07	1.21128e+07	9.05583e+06	6.49007e+06	1.86163e+07	1.20518e+07	1.45618e+07	6.16331e+06	1.25043e+07	7.62011e+06	5.32567e+06	7.93296e+06	1.57935	0.659332	0.00962097	0.909979
Com_184_neg	2-Hydroxy-2-methylbutanoic acid	C5 H10 O3	118.063	5.247	117.056	No results	No results	Full match	8.55412e+07	8.27515e+07	9.42981e+07	4.11898e+07	1.35338e+08	2.04783e+08	6.82231e+07	5.33526e+07	7.96373e+07	9.50494e+07	2.3438e+08	8.57154e+07	7.02992e+07	5.4391e+07	8.56819e+07	9.66686e+07	7.73892e+07	1.00893e+08	1.0534e+08	3.99125e+07	0.988948	-0.0160333	0.998013	0.115141
Com_185_neg	Sodium cholate	C24 H39 Na O5	430.27	6.966	429.262	No results	No results	Full match	7.92374e+07	2.19135e+08	9.19195e+07	2.81939e+08	1.69999e+08	2.06338e+08	2.98814e+08	1.46457e+08	1.37107e+08	9.30535e+07	2.62055e+07	2.17369e+07	3.4974e+07	5.05429e+07	1.7649e+07	4.82904e+07	4.73239e+07	3.82201e+07	6.05694e+07	2.58968e+07	4.64178	2.21468	5.22599e-07	1.41498
Com_1856_neg	PC (18:1e/16:0)	C42 H84 N O7 P	791.607	11.596	790.599	No results	Invalid mass	No results	1.91095e+07	1.30277e+07	1.26138e+07	2.35105e+07	1.30194e+07	1.934e+07	1.04599e+07	7.21861e+06	1.59116e+07	1.7123e+07	8.69544e+06	5.59221e+06	9.3737e+06	1.17927e+07	1.25939e+07	1.70719e+07	1.00027e+07	7.58731e+06	7.94016e+06	6.52588e+06	1.55732	0.639065	0.00870863	0.9132
Com_187_neg	Hydroxytriazolam	C17 H12 Cl2 N4 O	358.037	1.338	357.03	Full match	No results	No results	1.32212e+06	918497	977685	2.86632e+06	875937	921178	756062	648031	953936	1.02999e+06	1.69708e+08	1.81514e+08	2.60145e+08	1.40984e+08	2.21241e+08	1.94268e+08	2.46593e+08	1.9511e+08	1.6307e+08	1.82647e+08	0.00576376	-7.43878	2.57713e-14	1.59892
Com_190_neg	LPE 20:4	C25 H44 N O7 P	501.287	8.846	500.279	No results	Full match	No results	1.34967e+08	1.63677e+08	2.68044e+08	1.854e+08	2.84499e+08	2.07433e+08	2.87515e+08	1.81916e+08	2.44681e+08	3.4115e+08	4.14542e+07	9.60494e+07	5.41555e+07	1.85326e+07	8.72817e+07	6.51778e+07	5.02561e+07	5.10455e+07	6.66297e+07	2.02042e+07	4.17454	2.06162	2.60844e-06	1.41029
Com_1921_neg	Epitestosterone glucuronide	C25 H36 O8	464.242	6.946	463.235	Full match	No results	No results	417884	421509	1.17169e+06	493705	391764	428527	616631	439533	330284	285234	701416	309861	158919	1.23341e+06	319325	170315	512639	354883	170950	1.26188e+06	0.962101	-0.055739	0.576208	0.439215
Com_1929_neg	Pentadecanoic Acid	C15 H30 O2	288.231	6.794	287.223	Invalid mass	No results	No results	374396	147389	638051	188404	265464	237897	323969	144876	309418	214987	199397	816393	147731	111772	162428	191138	97889.3	191304	107838	180828	1.28918	0.366451	0.130878	0.596909
Com_194_neg	Deoxycholic acid	C24 H40 O4	392.293	6.749	391.286	Full match	No results	Full match	3.20962e+07	5.98427e+07	4.9077e+07	3.25597e+07	4.20192e+07	3.80171e+07	3.37883e+07	2.56941e+08	2.4831e+07	5.11129e+06	3.87517e+06	1.21368e+07	8.63313e+06	641291	6.50713e+06	2.72887e+07	4.17191e+06	7.27326e+06	9.35449e+06	3.19319e+06	6.91283	2.78928	0.000444768	1.13828
Com_1951_neg	LPG 18:1	C24 H47 O9 P	510.297	9.308	509.289	No results	Full match	Full match	1.2756e+07	1.80288e+07	1.55158e+07	1.52626e+07	1.08702e+07	7.86806e+06	1.07649e+07	7.94185e+06	1.73581e+07	2.01895e+07	6.57305e+06	7.78528e+06	1.05542e+07	9.11395e+06	1.24351e+07	7.99375e+06	1.23056e+07	9.82504e+06	9.29189e+06	1.02241e+07	1.42095	0.506853	0.020087	0.844476
Com_1952_neg	Carnosine	C9 H14 N4 O3	226.107	1.24	225.1	Full match	Full match	Full match	1.26331e+07	1.50815e+07	1.54703e+07	1.77545e+07	1.47409e+07	2.13194e+07	1.941e+07	1.38289e+07	1.58782e+07	2.06456e+07	8.59662e+06	8.56725e+06	2.97124e+06	6.24379e+06	8.48663e+06	1.18285e+07	1.04898e+07	1.12057e+07	7.65461e+06	5.78658e+06	2.03789	1.02708	0.000139819	1.26394
Com_1955_neg	Phenylpyruvic acid	C9 H8 O3	164.048	5.597	163.041	No results	No results	Full match	4.55326e+06	5.09742e+06	3.85255e+06	5.3049e+06	3.13958e+06	3.47641e+06	3.06123e+06	3.61198e+06	2.83247e+06	6.76631e+06	1.48686e+07	1.22203e+07	2.71044e+06	2.35296e+06	2.99823e+06	3.46391e+06	3.60978e+06	2.47456e+06	2.9944e+06	2.55141e+06	0.829862	-0.269056	0.901683	0.0855219
Com_197_neg	11(Z),14(Z)-Eicosadienoic Acid	C20 H36 O2	308.272	10.713	307.264	Full match	No results	No results	2.55658e+07	2.42629e+07	1.56326e+08	3.28503e+07	1.17817e+08	6.04679e+07	3.78076e+07	6.10533e+07	3.71895e+07	1.20298e+08	8.01035e+06	6.24247e+07	2.29508e+07	3.22448e+07	1.72059e+07	1.25884e+07	2.54705e+07	2.01064e+07	1.09302e+07	2.62311e+07	2.82847	1.50002	0.00266237	1.02483
Com_1972_neg	LPC 20:1	C28 H56 N O7 P	595.386	10.334	594.379	No results	Invalid mass	No results	1.46507e+07	8.38613e+06	7.29672e+06	8.0254e+06	7.73934e+06	7.07704e+06	1.18933e+07	4.59272e+06	1.38782e+07	7.94904e+06	1.20115e+07	9.31255e+06	9.24612e+06	1.10494e+07	1.46235e+07	1.25878e+07	9.73568e+06	7.40071e+06	1.05205e+07	1.42422e+07	0.826232	-0.275381	0.101207	0.61032
Com_1981_neg	4-Hydroxybenzoic acid	C7 H6 O3	138.032	5.941	137.025	No results	No results	Full match	1.53702e+07	1.74456e+07	8.03274e+06	1.25701e+07	1.51597e+07	2.03873e+07	1.90752e+07	1.29474e+07	2.07308e+07	1.03154e+07	1.03835e+06	1.14096e+06	1.10343e+06	1.13087e+06	2.89222e+06	1.707e+06	1.48455e+06	1.18419e+06	2.03616e+06	3.01423e+06	9.08646	3.18372	1.03944e-10	1.5377
Com_1986_neg	1a,1b-Dihomo prostaglandin E1	C22 H38 O5	364.262	7.349	363.255	Invalid mass	No results	No results	3.88524e+06	1.92501e+06	9.81697e+06	8.27332e+06	5.04665e+06	4.93957e+06	2.51834e+06	4.94716e+06	1.53555e+06	1.02077e+06	300890	1.4248e+06	1.50828e+06	317041	600332	4.48916e+06	1.73712e+06	1.17389e+06	904657	506606	3.38728	1.76013	0.00146564	1.07039
Com_199_neg	(2-amino-5-chlorophenyl)(phenyl)methanone oxime	C13 H11 Cl N2 O	246.057	6.229	245.049	Full match	No results	No results	1.04123e+07	8.05516e+06	3.79729e+06	8.41884e+06	3.79442e+06	4.00341e+06	2.38331e+06	4.56914e+06	9.69998e+06	6.79884e+06	1.7786e+06	2.59493e+06	6.61295e+06	582600	2.18308e+07	1.79647e+07	5.47244e+06	7.25212e+06	4.83041e+06	1.09453e+06	0.884575	-0.176944	0.466812	0.482539
Com_2004_neg	PC (16:0e/18:2)	C42 H82 N O7 P	789.591	11.365	788.584	No results	Invalid mass	No results	1.62512e+07	1.20013e+07	1.57796e+07	1.63985e+07	9.10856e+06	1.78931e+07	1.24047e+07	1.22281e+07	1.60461e+07	2.26212e+07	8.15964e+06	1.09664e+07	1.29769e+07	1.20297e+07	1.5283e+07	7.50353e+06	1.59411e+07	8.49403e+06	8.41879e+06	1.24713e+07	1.34289	0.425346	0.0211719	0.826457
Com_202_neg	LysoPE 18:0	C23 H48 N O7 P	481.318	9.295	480.31	No results	No results	Full match	2.59491e+08	2.47639e+08	2.13982e+08	1.69066e+08	2.07326e+08	1.48584e+08	1.8659e+08	1.35059e+08	2.27931e+08	1.73115e+08	1.68393e+08	1.60816e+08	1.66822e+08	1.60908e+08	2.19983e+08	1.96071e+08	1.86853e+08	1.7245e+08	1.90727e+08	1.83511e+08	1.08981	0.124078	0.369545	0.352654
Com_204_neg	DL-Malic acid	C4 H6 O5	134.022	1.329	133.015	Full match	Full match	Full match	8.94183e+06	1.11407e+07	1.17711e+07	1.79494e+07	1.37984e+07	1.34115e+07	1.48372e+07	1.03067e+07	2.51853e+07	2.0096e+07	1.69283e+08	9.91026e+07	3.40772e+07	6.29564e+07	6.86217e+07	3.99093e+07	1.05756e+08	6.82971e+07	1.06499e+08	1.65407e+08	0.160275	-2.64138	2.90224e-07	1.44744
Com_2099_neg	N-Acetyl-L-phenylalanine	C11 H13 N O3	207.09	5.597	206.083	Full match	Full match	Full match	2.13229e+06	1.94911e+06	1.51904e+06	2.2739e+06	2.45018e+06	1.93012e+06	1.90623e+06	1.3636e+06	2.68036e+06	3.00378e+06	1.10297e+07	2.14682e+06	1.95475e+06	4.30744e+06	1.84709e+06	985473	8.18712e+06	2.43574e+06	2.12728e+06	1.40811e+07	0.431925	-1.21115	0.111483	0.659701
Com_2105_neg	Ornithine	C5 H12 N2 O2	132.09	1.281	131.083	Full match	No results	Full match	1.73667e+07	1.791e+07	1.62723e+07	1.84275e+07	1.69182e+07	1.22122e+07	1.34513e+07	1.28174e+07	1.25601e+07	1.56334e+07	9.30442e+06	1.10829e+07	6.80051e+06	1.18843e+07	1.46942e+07	1.16645e+07	8.92825e+06	1.03427e+07	1.29835e+07	7.39502e+06	1.46144	0.547395	0.000605676	1.1389
Com_2117_neg	2-Methylbutyric acid	C5 H10 O2	102.068	5.564	101.061	No results	Full match	No results	1.10546e+07	1.03108e+07	1.26497e+07	1.2099e+07	1.33266e+07	1.14741e+07	1.11732e+07	6.33839e+06	1.24986e+07	1.95374e+07	1.2357e+07	7.56543e+06	5.54526e+06	6.36723e+06	5.52016e+06	4.68477e+06	1.18642e+07	6.36736e+06	7.0364e+06	7.54256e+06	1.60938	0.686502	0.00171033	1.05257
Com_2127_neg	4,5-Dicaffeoylquinic acid	C25 H24 O12	516.131	6.201	515.124	Invalid mass	No results	No results	6.01132e+06	8.29259e+06	1.09323e+07	6.25986e+06	1.37381e+07	6.55686e+06	7.42616e+06	7.32323e+06	7.08561e+06	1.23126e+07	2.08967e+06	3.56979e+06	1.85096e+06	1.37398e+06	7.43658e+06	9.27049e+06	1.13619e+07	3.37508e+06	4.66627e+06	1.97352e+06	1.82972	0.871622	0.00739856	1.02584
Com_217_neg	PC (18:0/18:1)	C44 H86 N O8 P	833.617	10.845	832.61	No results	Invalid mass	No results	2.95374e+08	1.32029e+08	2.18639e+08	2.69051e+08	2.30602e+08	1.86084e+08	1.98003e+08	1.36725e+08	1.14441e+08	2.20747e+08	1.51614e+08	1.75691e+08	7.71485e+07	1.57754e+08	1.59332e+08	9.01243e+07	4.67077e+07	2.67642e+07	1.96489e+08	1.36018e+08	1.64391	0.717132	0.0201853	0.853706
Com_2172_neg	L-Ascorbic acid 2-sulfate	C6 H8 O9 S	255.99	1.323	254.982	Full match	No results	No results	1.10819e+07	9.33202e+06	9.44339e+06	8.8471e+06	8.66171e+06	1.21367e+07	8.29145e+06	1.58412e+07	7.30591e+06	1.5229e+07	2.19469e+06	2.37843e+06	1.98463e+06	2.24323e+06	6.37597e+06	1.98005e+06	2.78732e+06	1.92575e+06	2.2368e+06	3.76999e+06	3.80855	1.92924	4.93972e-08	1.46614
Com_221_neg	Docosahexaenoic acid	C22 H32 O2	328.241	9.736	327.233	Full match	Full match	No results	4.37195e+07	2.61695e+07	6.55184e+07	3.8894e+07	6.3616e+07	2.31452e+07	3.59576e+07	4.14644e+07	5.04361e+07	7.98786e+07	5.87378e+06	4.21692e+07	1.4335e+07	1.97814e+07	1.64956e+07	1.94545e+07	3.15067e+07	1.79858e+07	1.04387e+07	1.80504e+07	2.39072	1.25745	0.000447174	1.16287
Com_2233_neg	N1-(3-amino-4-chlorophenyl)-2-[2,4-di(tert-pentyl)phenoxy]acetamide	C24 H33 Cl N2 O2	416.224	9.31	415.217	Full match	No results	No results	739285	624620	1.80397e+06	604596	555176	679506	511859	434263	645358	585682	1.6742e+06	498061	424458	2.87248e+06	450774	433802	1.34723e+06	1.28809e+06	420342	2.06343e+06	0.6262	-0.675304	0.296063	0.511774
Com_2237_neg	Corchorifatty acid F	C18 H32 O5	328.226	6.481	327.219	Full match	No results	No results	8.9085e+06	1.50674e+07	1.13155e+07	1.19397e+07	1.24945e+07	1.29309e+07	1.508e+07	1.24378e+07	1.48157e+07	7.29273e+06	2.24395e+06	2.57341e+06	1.64749e+06	8.43031e+06	6.7232e+06	8.04602e+06	4.02056e+06	3.29893e+06	3.9337e+06	4.31187e+06	2.70361	1.43489	7.01835e-05	1.30371
Com_2268_neg	Glutaconic acid	C5 H6 O4	130.027	4.882	129.02	Full match	Full match	Full match	5.81442e+06	6.89084e+06	6.5821e+06	1.21472e+07	9.01002e+06	1.02316e+07	1.08743e+07	7.392e+06	7.09886e+06	6.16613e+06	723615	840972	857131	615947	1.57666e+06	1.62489e+06	1.1712e+06	1.1107e+06	1.38985e+06	780367	7.68917	2.94283	2.83758e-11	1.54369
Com_23_neg	2-Ketohexanoic acid	C6 H10 O3	130.063	5.563	129.056	No results	No results	Full match	1.88652e+09	1.60797e+09	1.54918e+09	1.67029e+09	1.99192e+09	1.82308e+09	1.87187e+09	9.15551e+08	1.72557e+09	2.61742e+09	1.955e+09	1.21694e+09	8.46368e+08	1.03468e+09	8.12026e+08	7.74941e+08	1.4841e+09	1.02954e+09	1.05526e+09	1.09365e+09	1.56243	0.643792	0.00158769	1.06124
Com_2315_neg	PC (16:1e/20:4)	C44 H80 N O7 P	811.575	10.393	810.568	No results	Invalid mass	No results	1.82475e+07	1.83146e+07	1.29057e+07	2.07107e+07	1.09736e+07	1.15195e+07	7.40018e+06	9.44325e+06	1.85468e+07	1.21477e+07	9.46074e+06	5.69034e+06	1.31376e+07	1.229e+07	7.93485e+06	1.40767e+06	8.51602e+06	5.11527e+06	7.0325e+06	6.29227e+06	1.82381	0.866955	0.0090781	0.964541
Com_232_neg	LPE 18:1	C23 H46 N O7 P	479.302	9.452	478.295	No results	Full match	Full match	8.30714e+07	1.05645e+08	1.14491e+08	1.2001e+08	1.01678e+08	1.49222e+08	2.24617e+08	8.63501e+07	1.52629e+08	8.24498e+07	3.43328e+07	3.93718e+07	3.18339e+07	2.79981e+07	5.42046e+07	4.41725e+07	3.94266e+07	4.38047e+07	4.56553e+07	4.67923e+07	2.99358	1.58187	2.04275e-07	1.44761
Com_233_neg	Indole-3-acetaldehyde	C10 H9 N O	159.069	5.553	158.061	No results	Full match	No results	3.30946e+07	1.28787e+08	5.61793e+07	9.07179e+07	6.3773e+07	1.27885e+08	5.9838e+07	5.30868e+07	5.81529e+07	1.16575e+08	2.50668e+07	1.49332e+08	1.43951e+07	8.07611e+07	3.11341e+07	4.29789e+07	1.68479e+07	1.67736e+07	3.74566e+07	1.77521e+08	1.33063	0.412113	0.0881054	0.641676
Com_2346_neg	L-Glutamic acid monosodium salt	C5 H8 N Na O4	169.036	1.273	168.028	No results	No results	Full match	1.30454e+07	1.00917e+07	1.11385e+07	1.51016e+07	3.80845e+06	1.32265e+07	1.10511e+07	4.49916e+06	1.97347e+07	1.07632e+07	3.3884e+06	4.69738e+06	2.72785e+06	4.25051e+06	1.95627e+06	1.53881e+06	3.43401e+06	3.95379e+06	2.29165e+06	7.71938e+06	3.12754	1.64503	6.42039e-05	1.25535
Com_241_neg	Docosapentaenoic acid	C22 H34 O2	330.257	10.029	329.249	Full match	No results	Full match	3.66406e+07	2.28529e+07	6.99383e+07	3.24354e+07	5.00484e+07	3.35365e+07	3.03703e+07	3.93306e+07	2.62731e+07	7.05243e+07	7.67115e+06	4.06308e+07	1.3671e+07	1.46095e+07	2.02217e+07	1.4736e+07	2.01327e+07	1.26501e+07	1.12642e+07	1.14527e+07	2.46618	1.30228	9.58886e-05	1.24173
Com_2434_neg	12-Hydroxydodecanoic acid	C12 H24 O3	216.173	7.331	215.166	Full match	No results	No results	1.19185e+06	537047	3.63359e+06	691739	1.85526e+06	1.35445e+06	806565	854779	1.13921e+06	2.54108e+06	348532	2.43463e+06	1.05021e+06	732843	834453	753590	903564	989202	408763	610812	1.61092	0.687887	0.0951836	0.710745
Com_2441_neg	8,15-Dihete	C20 H32 O4	336.228	10.062	335.221	No results	No results	Full match	1.30725e+06	1.5279e+06	1.02809e+07	1.22356e+06	5.00953e+06	2.30174e+06	2.10085e+06	1.85176e+06	1.55864e+06	6.02755e+06	866043	4.69327e+06	2.70231e+06	1.84784e+06	940718	1.03079e+06	1.88365e+06	3.02513e+06	689031	1.15183e+06	1.76254	0.817653	0.134038	0.592161
Com_2492_neg	20-Hydroxy-(5Z,8Z,11Z,14Z)-eicosatetraenoic acid	C20 H32 O3	320.236	7.813	319.229	Full match	No results	Full match	1.33706e+06	1.83946e+06	5.48395e+06	1.28998e+06	1.39966e+06	1.47581e+06	915043	1.47542e+06	1.37025e+06	4.10807e+06	722005	4.30778e+06	835956	597169	1.3566e+06	1.02708e+06	851889	1.49167e+06	640366	812713	1.63682	0.710897	0.0539015	0.777883
Com_2498_neg	(±)12(13)-DiHOME	C18 H34 O4	296.236	8.786	295.228	Invalid mass	No results	No match	1.86655e+06	1.73376e+06	6.85279e+06	2.42999e+06	3.93718e+06	3.93722e+06	3.49516e+06	2.56299e+06	2.57567e+06	5.48259e+06	566902	2.88662e+06	1.70155e+06	1.39106e+06	1.70816e+06	1.35273e+06	1.63484e+06	1.71379e+06	787929	1.60163e+06	2.27262	1.18436	0.000772137	1.12382
Com_2540_neg	Tetrahydroaldosterone	C21 H32 O5	364.223	7.844	363.216	No results	No results	Full match	4.41391e+06	4.88689e+06	1.17324e+07	5.94977e+06	1.17208e+07	1.1566e+07	9.5679e+06	6.71135e+06	6.99285e+06	1.00594e+07	989720	9.52437e+06	2.90998e+06	2.21921e+06	3.24769e+06	3.07419e+06	2.57343e+06	2.74089e+06	1.17755e+06	5.05307e+06	2.49481	1.31893	0.000521787	1.16902
Com_2579_neg	PC (16:0/18:0)	C42 H84 N O8 P	807.601	9.667	806.594	No results	Invalid mass	No results	7.4834e+06	3.40062e+06	9.40157e+06	9.33951e+06	7.63012e+06	4.48773e+06	8.98145e+06	8.08618e+06	6.24299e+06	7.28683e+06	4.72459e+06	1.97015e+06	5.91266e+06	4.39753e+06	4.46107e+06	3.43168e+06	1.82301e+06	2.74382e+06	4.13372e+06	7.19787e+06	1.77322	0.826371	0.00293064	1.06555
Com_2593_neg	2-Hydroxy-4-methylthiobutanoic acid	C5 H10 O3 S	150.035	5.191	149.028	Full match	No results	No results	694617	8.82018e+06	3.24724e+06	5.95261e+06	6.06917e+06	1.61739e+07	1.13327e+07	6.61743e+06	7.71846e+06	5.79865e+06	815632	573956	632068	468607	449613	2.80454e+06	1.60572e+06	1.2339e+06	2.93848e+06	659367	5.9453	2.57175	8.33692e-05	1.23194
Com_260_neg	LPC 18:1	C26 H52 N O7 P	567.354	9.306	566.346	No results	Invalid mass	No results	1.49648e+08	1.51793e+08	1.84402e+08	1.9997e+08	1.71918e+08	1.84659e+08	1.97784e+08	1.08839e+08	2.10997e+08	2.15679e+08	1.04832e+08	9.88204e+07	8.40294e+07	7.54296e+07	1.02644e+08	9.67322e+07	1.02794e+08	8.26421e+07	9.23668e+07	9.10059e+07	1.90669	0.931067	7.77081e-07	1.43399
Com_2600_neg	L-Fucose	C6 H12 O5	164.069	1.314	163.062	No results	No results	Full match	8.4963e+06	6.10219e+06	7.94153e+06	9.41882e+06	7.68765e+06	8.61356e+06	5.06046e+06	5.27028e+06	6.2706e+06	8.71189e+06	1.79812e+06	2.13381e+06	2.85296e+06	9.92818e+06	1.13309e+07	1.07743e+07	7.28628e+06	2.03275e+06	2.71993e+06	4.54979e+06	1.32787	0.409112	0.0652821	0.703403
Com_264_neg	N1-[4-(2-thienylthio)phenyl]-4-chlorobenzamide	C17 H12 Cl N O S2	345.003	11.975	343.996	Full match	No results	No results	2.47928e+07	1.56409e+07	9.93019e+06	1.22407e+07	4.09921e+06	7.27886e+06	3.53615e+06	2.76424e+06	4.00849e+06	2.77463e+06	1.04714e+08	1.02258e+08	1.31182e+08	1.28944e+08	1.1345e+08	1.3698e+08	1.20755e+08	1.3061e+08	1.41603e+08	1.24751e+08	0.0704847	-3.82655	6.26421e-07	1.51013
Com_2646_neg	N-Tigloylglycine	C7 H11 N O3	157.074	5.191	156.067	Full match	Full match	No results	3.88805e+06	3.57569e+06	4.561e+06	2.31195e+06	5.34858e+06	4.06804e+06	3.77225e+06	2.80595e+06	4.45764e+06	6.27782e+06	2.06278e+06	1.034e+06	2.34794e+06	1.23313e+06	1.73261e+06	1.06418e+06	1.93676e+06	1.49942e+06	1.99178e+06	5.30954e+06	2.0318	1.02276	0.000444904	1.17977
Com_2664_neg	SM (d14:2/26:0)	C45 H89 N2 O6 P	830.654	10.935	829.647	No results	Invalid mass	No results	1.07991e+07	8.45776e+06	1.00742e+07	1.22385e+07	1.22448e+07	1.05334e+07	1.00762e+07	6.91309e+06	9.85076e+06	1.00043e+07	5.43852e+06	1.0377e+07	5.97188e+06	9.46915e+06	9.8185e+06	8.86968e+06	5.39493e+06	5.19891e+06	7.36372e+06	8.60295e+06	1.32268	0.403466	0.00986899	0.920431
Com_2698_neg	4-Ethylphenol	C8 H10 O	122.074	6.272	121.066	Full match	No results	No results	1.62972e+06	6.29994e+06	2.30917e+06	1.51571e+06	2.0183e+06	1.37972e+07	2.01899e+06	5.66012e+06	5.94383e+06	6.83364e+06	931717	778596	202913	361234	451162	326325	615235	268241	1.12304e+06	509894	8.62492	3.10851	3.70039e-06	1.36112
Com_27_neg	Palmitic acid	C16 H32 O2	256.241	10.273	255.233	Full match	No results	No results	2.17569e+08	1.68027e+08	7.98772e+08	1.72644e+08	5.78576e+08	3.21767e+08	2.59157e+08	2.57443e+08	3.12487e+08	7.22351e+08	1.0597e+08	5.78102e+08	2.12978e+08	3.07065e+08	1.74998e+08	1.36531e+08	2.60709e+08	2.29456e+08	1.32198e+08	1.94646e+08	1.63282	0.707362	0.069371	0.704517
Com_2707_neg	13,14-Dihydro-15-keto-tetranor prostaglandin F1α	C16 H28 O5	300.194	6.765	299.187	Full match	No results	No results	785189	758674	1.02703e+06	596262	733882	919512	620019	881414	702014	1.04769e+06	277362	588428	403442	221068	572514	531762	341551	362655	297471	375064	2.0325	1.02325	1.86729e-05	1.33223
Com_271_neg	2-Hydroxyisocaproic Acid	C6 H12 O3	132.079	5.611	131.072	No results	No results	Full match	4.53621e+07	9.44742e+07	5.11248e+07	7.94621e+07	9.68572e+07	2.19448e+08	9.70607e+07	5.00388e+07	1.01851e+08	8.79892e+07	1.20636e+08	4.56456e+07	2.66044e+07	2.66361e+07	3.75668e+07	4.25174e+07	3.93517e+07	3.9153e+07	5.84073e+07	2.6374e+07	1.99542	0.996696	0.00315171	1.00364
Com_2723_neg	4-Pyridoxic acid	C8 H9 N O4	183.051	1.32	182.044	Invalid mass	No results	No results	4.54874e+06	1.0838e+07	4.16162e+06	5.11246e+06	4.74152e+06	9.03952e+06	9.93763e+06	5.34066e+06	1.17171e+07	7.48569e+06	1.30046e+06	1.07466e+06	1.17925e+06	1.26399e+06	1.18717e+06	1.46849e+06	1.50276e+06	1.77135e+06	1.3093e+06	1.18897e+06	5.50512	2.46077	6.30233e-08	1.51973
Com_2727_neg	APS	C10 H14 N5 O10 P S	427.022	5.209	426.014	No results	No results	Full match	1.16694e+06	583578	1.04374e+06	1.16907e+06	1.82627e+06	1.12877e+06	2.09063e+06	719868	1.97201e+06	1.73968e+06	4.96766e+06	4.84631e+06	2.3977e+06	3.79178e+06	2.38079e+06	3.10931e+06	6.15405e+06	3.52154e+06	4.80784e+06	4.59856e+06	0.331248	-1.59402	4.06128e-06	1.36231
Com_2736_neg	Tretinoin	C20 H28 O2	300.209	8.956	299.202	Full match	No results	Full match	4.57717e+06	626164	1.14046e+06	710731	792005	668993	2.47535e+06	450784	2.50439e+06	944236	2.02685e+06	2.21705e+06	2.00309e+06	1.45059e+06	1.34491e+06	1.63021e+06	1.59352e+06	1.09256e+07	1.14623e+06	2.69176e+06	0.550884	-0.860179	0.0631329	0.678312
Com_283_neg	LPC 22:5	C30 H52 N O7 P	615.355	9.121	614.347	No results	Invalid mass	No results	1.0178e+08	6.11331e+07	7.67018e+07	6.58377e+07	7.58027e+07	5.02755e+07	9.28828e+07	4.58706e+07	9.20482e+07	9.61593e+07	3.57934e+07	7.66312e+07	5.68613e+07	2.26075e+07	3.12567e+07	9.07422e+07	4.51585e+07	4.86758e+07	6.98089e+07	2.37151e+07	1.5132	0.597601	0.0157989	0.904564
Com_2875_neg	(R)-3-Hydroxy myristic acid	C14 H28 O3	244.204	8.192	243.197	Full match	Full match	No results	1.36991e+06	1.0344e+06	3.08638e+06	1.37682e+06	2.51452e+06	1.9141e+06	1.92836e+06	1.4321e+06	2.21745e+06	3.40611e+06	753969	2.50976e+06	1.50298e+06	1.07791e+06	1.10083e+06	1.0729e+06	1.43291e+06	1.20238e+06	787032	1.53255e+06	1.56323	0.644529	0.0160294	0.887879
Com_2880_neg	L-Threonine	C4 H9 N O3	119.059	1.25	118.051	No results	No results	Full match	1.47762e+06	4.06689e+06	1.56231e+06	1.80224e+06	7.99506e+06	3.30096e+06	5.64851e+06	744859	3.56996e+06	3.67106e+06	1.14229e+06	1.72402e+06	4.94896e+06	1.37507e+06	8.38281e+06	9.85027e+06	8.95759e+06	3.38409e+06	4.3401e+06	1.04679e+06	0.749457	-0.416082	0.616831	0.472918
Com_2890_neg	11-Deoxy prostaglandin F2β	C20 H34 O4	338.246	8.445	337.239	Full match	No results	No results	2.60392e+06	941973	5.22291e+06	1.16461e+06	2.5171e+06	1.45387e+06	1.4636e+06	4.09107e+06	1.51839e+06	4.88271e+06	1.29514e+06	1.61345e+06	3.34114e+06	2.35835e+06	2.02023e+06	2.01228e+06	1.07604e+06	2.1346e+06	445330	1.09585e+06	1.48686	0.572272	0.204342	0.476538
Com_29_neg	LPC 18:0	C26 H54 N O7 P	569.369	10.141	568.362	No results	Invalid mass	No results	1.63059e+09	1.25282e+09	1.44456e+09	8.61283e+08	1.42083e+09	9.96064e+08	1.34269e+09	9.9505e+08	1.73283e+09	1.1596e+09	1.48695e+09	1.46492e+09	1.43014e+09	1.20328e+09	1.63886e+09	1.45022e+09	1.70881e+09	1.28426e+09	1.23933e+09	1.27514e+09	0.905119	-0.14382	0.174686	0.570154
Com_295_neg	LPC 17:0	C25 H52 N O7 P	555.355	9.723	554.347	No results	Invalid mass	No results	1.04289e+08	1.00598e+08	1.08125e+08	7.22995e+07	5.04756e+07	4.6823e+07	9.58414e+07	6.45381e+07	1.08496e+08	1.06529e+08	8.01959e+07	7.98465e+07	8.73516e+07	7.46316e+07	1.43135e+08	1.21663e+08	1.00535e+08	6.91667e+07	1.16741e+08	1.29496e+08	0.855651	-0.224905	0.211972	0.50083
Com_2950_neg	Gluconolactone	C6 H10 O6	178.048	1.319	177.041	No results	No results	Full match	3.90771e+06	6.06925e+06	6.56481e+06	9.26349e+06	6.7818e+06	1.36111e+07	1.04647e+07	5.60005e+06	9.92847e+06	9.49047e+06	2.96205e+06	2.97566e+06	2.98403e+06	3.70588e+06	4.37079e+06	5.02559e+06	4.19901e+06	3.03561e+06	4.75943e+06	2.71823e+06	2.22347	1.15281	5.2573e-05	1.27573
Com_2979_neg	LPC 19:0	C27 H56 N O7 P	583.386	10.553	582.379	No results	Invalid mass	No results	7.06011e+06	5.35891e+06	6.50263e+06	3.00261e+06	3.6512e+06	4.39239e+06	4.65671e+06	2.20381e+06	7.24164e+06	5.41523e+06	5.76696e+06	3.56176e+06	5.20856e+06	5.01772e+06	8.73725e+06	9.40941e+06	6.75341e+06	4.57931e+06	5.29754e+06	7.74408e+06	0.797172	-0.327038	0.131236	0.583436
Com_3116_neg	13Z,16Z-Docosadienoic Acid	C22 H40 O2	336.304	11.5	335.296	Full match	No results	No results	3.64516e+06	3.04885e+06	7.36606e+06	4.41297e+06	5.2928e+06	3.99942e+06	3.97465e+06	4.17783e+06	3.10327e+06	6.62493e+06	1.35938e+06	4.41574e+06	3.21351e+06	3.70307e+06	2.57238e+06	2.281e+06	3.4787e+06	3.11316e+06	2.05856e+06	3.95625e+06	1.51387	0.598245	0.00956131	0.912547
Com_313_neg	8-iso-15-keto Prostaglandin F2α	C20 H32 O5	334.213	8.07	333.205	Invalid mass	No results	No results	9.24688e+07	8.24429e+07	1.76436e+08	8.95818e+07	1.50094e+08	8.20707e+07	1.21939e+08	1.31716e+08	6.66819e+07	1.03368e+08	2.70339e+07	4.65419e+07	4.57533e+07	6.74829e+07	4.51914e+07	4.77967e+07	3.20564e+07	5.8102e+07	1.62813e+07	3.86467e+07	2.58139	1.36815	1.51832e-05	1.31302
Com_3186_neg	Calcitriol	C27 H44 O3	416.33	9.577	415.323	Full match	No results	No results	3.74084e+06	2.79979e+06	2.21267e+06	2.83634e+06	4.33113e+06	1.74933e+06	3.0113e+06	4.24943e+06	2.10183e+06	1.59503e+06	2.56039e+06	3.0402e+06	2.41206e+06	2.99858e+06	1.61957e+06	2.86473e+06	4.13631e+06	2.96747e+06	1.49118e+06	2.89686e+06	1.06078	0.0851262	0.772217	0.245245
Com_3196_neg	cholesteryl sulfate	C27 H46 O4 S	466.313	6.195	465.306	No results	No results	Full match	1.86749e+06	6.52727e+06	2.44606e+06	7.85388e+06	3.7076e+06	5.09902e+06	1.04093e+07	5.46992e+06	4.31912e+06	1.07973e+06	3.62368e+06	728762	482040	849679	5.09307e+06	1.11746e+06	901286	451161	703281	822420	3.30196	1.72332	0.000754498	1.11821
Com_329_neg	Eicosapentaenoic acid	C20 H30 O2	302.225	9.342	301.218	Full match	No results	Full match	9.37473e+06	7.40474e+06	3.05041e+07	8.9609e+06	1.92657e+07	9.05677e+06	1.00045e+07	1.24652e+07	9.18998e+06	2.60498e+07	2.32579e+06	1.26331e+07	4.09029e+06	2.47351e+06	6.64512e+06	4.48861e+06	6.04978e+06	4.03758e+06	4.49734e+06	1.90363e+06	2.89504	1.53358	0.000234546	1.21166
Com_33_neg	Hexadecanedioic acid	C16 H30 O4	286.215	7.671	285.207	Full match	No results	No results	2.36647e+07	3.23686e+07	2.40836e+08	3.53677e+07	4.296e+07	3.46422e+07	3.36889e+07	6.2032e+07	3.69024e+07	6.15823e+07	5.3081e+06	1.11734e+08	1.31008e+07	1.38138e+07	1.68029e+07	1.09422e+07	1.27602e+07	1.75317e+07	7.89381e+06	8.14175e+06	2.77048	1.47013	0.00203787	1.0636
Com_3318_neg	FAHFA (22:4/20:3)	C42 H68 O4	636.511	10.487	635.504	No results	Full match	No results	1.07459e+06	878246	5.162e+06	1.70201e+06	5.13508e+06	1.99387e+06	1.61898e+06	2.65451e+06	1.14474e+06	5.80659e+06	172873	3.11553e+06	780061	1.05298e+06	681441	316961	1.43943e+06	959016	237830	573411	2.91232	1.54217	0.00372801	1.00827
Com_3330_neg	Hexanoylglycine	C8 H15 N O3	173.106	5.671	172.098	Full match	No results	Full match	139799	219858	1.22328e+06	300220	1.92789e+06	169898	276043	177821	740083	1.2064e+06	461245	427612	326014	6.4446e+06	211478	162612	1.53736e+06	78981.8	109574	5.24826e+06	0.4252	-1.23379	0.756055	0.180268
Com_3331_neg	Jasmonic acid	C12 H18 O3	210.126	6.087	209.119	Full match	Full match	No results	1.45077e+07	6.33606e+06	2.49589e+06	5.26698e+06	4.95151e+06	6.68944e+06	4.45112e+06	3.31767e+06	4.19141e+06	2.0884e+06	1.75855e+06	1.2883e+06	717880	2.71966e+06	545259	737586	3.36351e+06	868501	1.85105e+06	6.13187e+06	2.71723	1.44214	0.00160606	1.1286
Com_3336_neg	1-Palmitoyl-Sn-Glycero-3-Phosphocholine	C24 H50 N O7 P	495.334	9.723	494.327	No results	No results	Full match	5.41639e+06	5.66798e+06	5.64016e+06	3.58315e+06	2.77527e+06	2.34038e+06	5.19605e+06	3.33568e+06	6.06496e+06	5.32608e+06	4.33282e+06	4.00436e+06	4.32347e+06	3.60448e+06	8.17106e+06	6.56943e+06	5.20345e+06	3.2048e+06	6.173e+06	6.7335e+06	0.866701	-0.206394	0.318397	0.41548
Com_3361_neg	N-benzyl-3-(4-chlorophenyl)-4,5-dihydro-5-isoxazolecarboxamide	C17 H15 Cl N2 O2	314.086	9.849	313.079	Invalid mass	No results	No results	1.61553e+06	1.3104e+06	1.54429e+06	1.43553e+06	1.29128e+06	1.41999e+06	812650	680310	1.38268e+06	1.36825e+06	835986	559849	799772	712311	956337	551647	735534	607300	566180	644593	1.84531	0.883864	4.79924e-05	1.27251
Com_3371_neg	FAHFA (20:3/18:2)	C38 H64 O4	584.48	10.245	583.472	No results	Full match	No results	413991	233441	2.84771e+06	532022	2.02577e+06	758510	564182	477511	444561	1.9703e+06	143345	1.85659e+06	425752	543409	341742	343558	621444	632096	317491	351844	1.84104	0.880524	0.142694	0.632998
Com_3383_neg	Uric acid	C5 H4 N4 O3	168.029	1.334	167.022	No results	Full match	Full match	8.68739e+06	3.85251e+06	4.82161e+06	2.53723e+06	3.12568e+06	3.39674e+06	1.90407e+06	1.89837e+06	2.10276e+06	4.46703e+06	3.38245e+06	2.09671e+06	3.51344e+06	3.70185e+06	3.66987e+06	1.07285e+06	1.99038e+06	2.5898e+06	4.01303e+06	1.59618e+06	1.33181	0.413391	0.238252	0.455931
Com_339_neg	SM (d14:1/24:0)	C43 H87 N2 O6 P	804.638	9.453	803.631	No results	Invalid mass	No results	1.22006e+08	7.07335e+07	6.15645e+07	6.68078e+07	7.52241e+07	7.55672e+07	7.14963e+07	9.1845e+07	9.01298e+07	9.28682e+07	3.12333e+07	6.92577e+07	1.19566e+08	6.37007e+07	1.8007e+07	9.99452e+07	9.0724e+07	4.7799e+07	5.10718e+07	6.61957e+07	1.24447	0.315537	0.115743	0.601075
Com_3408_neg	Taurocholic acid	C26 H45 N O7 S	515.293	6.773	514.286	No results	No results	Full match	1.52686e+06	1.20183e+06	351553	1.76965e+06	824306	3.28262e+06	2.85897e+06	8.87103e+06	2.37637e+06	307790	333252	116018	141301	93769.8	1.63661e+06	930247	321763	110496	401247	97178.9	5.58863	2.4825	0.00100028	1.08783
Com_3494_neg	7-Hydroxy-3,4-dihydrocarbostyril	C9 H9 N O2	163.064	5.27	162.056	No results	No results	Full match	7.80978e+06	7.8246e+06	3.35505e+06	6.94449e+06	5.97116e+06	1.09558e+07	6.55008e+06	3.38773e+06	8.04035e+06	3.31718e+06	1.95631e+06	1.73737e+06	659129	638521	1.25608e+06	933374	896127	482534	4.18752e+06	1.75601e+06	4.42366	2.14524	7.62643e-06	1.35065
Com_3547_neg	gamma-Nonanolactone	C9 H16 O2	156.116	5.565	155.108	No results	No results	Full match	6.75709e+06	5.49236e+06	6.48765e+06	5.44221e+06	9.89732e+06	7.68786e+06	6.72782e+06	6.82469e+06	7.48698e+06	8.30051e+06	2.14777e+06	3.1365e+06	2.17283e+06	2.30398e+06	4.69049e+06	5.39335e+06	4.25233e+06	4.29213e+06	3.00959e+06	2.7897e+06	2.07977	1.05642	1.93004e-05	1.33883
Com_3549_neg	N-lactoyl-phenylalanine	C12 H15 N O4	237.101	5.656	236.093	No results	No results	Full match	2.0002e+06	3.17091e+06	1.59807e+06	2.8298e+06	2.21087e+06	4.43124e+06	2.99991e+06	2.22454e+06	2.97829e+06	3.1584e+06	6.98787e+06	1.32984e+06	1.2557e+06	730036	1.63191e+06	1.19629e+06	1.09759e+06	1.38839e+06	3.09714e+06	1.33721e+06	1.37653	0.46104	0.0371361	0.789339
Com_3596_neg	Inosine	C10 H12 N4 O5	268.081	1.329	267.074	No results	Full match	Full match	9.59757e+06	1.97292e+06	2.98592e+06	2.11761e+06	2.4127e+06	2.02239e+06	992246	3.98847e+06	2.2541e+06	2.42014e+06	2.20639e+06	1.57932e+06	1.97378e+06	1.61329e+06	1.89048e+06	2.5828e+06	1.63377e+06	2.27543e+06	2.02713e+06	1.78812e+06	1.57196	0.652565	0.165612	0.545538
Com_36_neg	Stearic acid	C18 H36 O2	284.272	11.104	283.264	Full match	No results	Full match	2.65944e+08	2.06765e+08	6.61634e+08	2.10737e+08	4.43133e+08	2.8452e+08	2.13627e+08	2.49616e+08	3.32808e+08	6.48087e+08	1.13293e+08	6.44684e+08	2.63365e+08	3.43078e+08	1.92188e+08	1.66105e+08	2.82183e+08	2.63902e+08	1.31698e+08	2.36417e+08	1.33371	0.415443	0.156823	0.584019
Com_3612_neg	Propionyl-L-carnitine	C10 H19 N O4	217.132	5.794	216.125	No results	No results	Full match	143195	126451	182218	129417	108274	132806	122768	120505	118366	141837	284961	333330	102410	2.155e+06	120460	65951.4	2.70904e+06	138114	66870	654211	0.199965	-2.32218	0.11457	0.61855
Com_362_neg	4-Hydroxybutyric acid (GHB)	C4 H8 O3	104.048	3.586	103.04	Full match	Full match	Full match	1.78443e+07	2.41996e+07	6.29049e+07	2.24486e+07	6.34717e+07	5.18241e+07	3.30375e+07	3.67502e+07	3.41693e+07	5.9632e+07	3.09688e+07	1.18514e+07	1.74163e+07	1.04067e+07	1.27329e+07	1.14303e+07	1.48291e+07	2.36281e+07	1.29519e+07	1.06156e+07	2.59057	1.37327	0.000104634	1.22424
Com_363_neg	4-[2-(2-oxo-1-imidazolidinyl)ethyl]-1lambda~6~,4-thiazinane-1,1-dione	C9 H17 N3 O3 S	202.096	1.312	201.088	Invalid mass	No results	No results	523617	420209	350216	428766	362341	351878	395502	309433	455424	387407	5.56661e+07	4.408e+07	6.15305e+07	7.73376e+07	5.80737e+07	7.77002e+07	6.74357e+07	7.74023e+07	7.04074e+07	5.78812e+07	0.00615398	-7.34426	1.61432e-22	1.60356
Com_3785_neg	Lysope 16:0	C21 H44 N O7 P	453.287	8.407	452.28	No results	No results	Full match	6.49907e+06	5.09275e+06	4.3576e+06	5.39633e+06	4.4545e+06	5.5866e+06	6.81983e+06	2.89709e+06	6.06568e+06	6.28459e+06	4.69439e+06	4.62423e+06	4.06407e+06	3.4117e+06	6.90302e+06	6.57353e+06	4.42555e+06	4.49361e+06	6.39749e+06	6.08308e+06	1.03451	0.0489534	0.773107	0.245692
Com_3856_neg	5-[(Benzoyloxy)methyl]-4,5,6-trihydroxy-2-cyclohexen-1-yl benzoate	C21 H20 O7	384.125	7.328	383.118	Invalid mass	No results	No results	272260	686025	2.27112e+06	563137	1.14964e+06	395319	657780	1.26847e+06	640612	1.06515e+06	263700	964257	486575	919197	624445	669118	444785	435179	126071	302053	1.71325	0.776735	0.0761822	0.664891
Com_386_neg	17-AAG	C31 H43 N3 O8	567.285	8.423	566.278	Invalid mass	No results	No results	2.35105e+07	9.15974e+07	7.20524e+06	4.64644e+07	6.32656e+07	5.59828e+07	1.13831e+08	1.187e+08	4.85897e+07	4.3597e+06	1.26981e+07	2.59046e+06	4.77353e+06	622104	2.98516e+07	3.88445e+06	870258	1.64598e+06	3.69027e+06	3.85504e+06	8.89408	3.15285	0.000163715	1.20315
Com_3869_neg	L-Ascorbate	C6 H8 O6	176.032	5.512	175.025	No results	No results	Full match	8.00797e+06	4.40818e+06	2.96437e+06	5.90502e+06	4.07696e+06	4.12702e+06	4.3513e+06	3.56165e+06	7.38601e+06	8.39667e+06	1.7234e+06	1.76123e+06	1.56512e+06	740756	2.24361e+06	1.75139e+06	3.26224e+06	2.31764e+06	4.67412e+06	2.78227e+06	2.33046	1.22061	0.000275344	1.17751
Com_3893_neg	(+/-)8(9)-DiHET	C20 H34 O4	338.244	10.681	337.237	Full match	No results	No results	1.77133e+06	2.69858e+06	9.33548e+06	2.29658e+06	3.84834e+06	3.35042e+06	3.05453e+06	3.50798e+06	4.47256e+06	1.00786e+07	1.45015e+06	4.57217e+06	2.68246e+06	2.04128e+06	1.6425e+06	1.27158e+06	3.25441e+06	1.74037e+06	2.08372e+06	2.2322e+06	1.93351	0.951223	0.0162675	0.879248
Com_3896_neg	PE (16:1e/22:4)	C43 H78 N O7 P	751.554	9.829	750.547	No results	Full match	No results	8.46535e+06	5.46522e+06	2.83338e+06	9.06756e+06	2.98006e+06	3.36176e+06	5.3402e+06	1.92552e+06	1.62193e+06	4.07772e+06	5.37963e+06	5.68722e+06	3.53189e+06	3.9553e+06	5.35669e+06	2.71451e+06	1.89108e+06	1.98657e+06	2.37682e+06	2.83724e+06	1.26379	0.337757	0.475967	0.282544
Com_3947_neg	PE (18:2/20:4)	C43 H74 N O8 P	763.518	9.701	762.51	No results	Full match	No results	2.5757e+06	2.30291e+06	2.0536e+06	2.18902e+06	1.57484e+06	1.02012e+06	1.9343e+06	4.56782e+06	1.00089e+07	1.57316e+06	1.82318e+06	2.06869e+06	1.51225e+06	1.06344e+06	349591	840028	1.34499e+06	1.62057e+06	1.53435e+06	1.42733e+06	2.19371	1.13338	0.0210668	0.855393
Com_3965_neg	FAHFA (2:0/18:1)	C20 H36 O4	340.262	8.343	339.255	No results	Full match	No results	3.68418e+06	5.97493e+06	2.27388e+06	7.73534e+06	2.67199e+06	7.5297e+06	7.85384e+06	3.79217e+06	4.02045e+06	3.24853e+06	691507	782321	684077	728503	1.14255e+06	1.70507e+06	1.38739e+06	1.09629e+06	1.55684e+06	1.55948e+06	4.3043	2.10578	5.60045e-07	1.40729
Com_3970_neg	LPC 19:1	C27 H54 N O7 P	581.37	9.929	580.363	No results	Invalid mass	No results	3.83991e+06	2.52447e+06	1.59687e+06	3.60772e+06	1.30452e+06	2.18858e+06	3.79978e+06	1.81563e+06	4.0562e+06	4.67405e+06	3.34866e+06	2.93297e+06	4.61366e+06	2.53972e+06	5.38479e+06	3.55721e+06	2.68811e+06	2.13991e+06	4.43982e+06	6.21953e+06	0.776659	-0.364646	0.134162	0.559879
Com_3974_neg	PC (18:0/22:5)	C48 H86 N O8 P	881.616	11.417	880.61	No results	Invalid mass	No results	7.53237e+06	2.42118e+06	6.07173e+06	5.58782e+06	3.6341e+06	7.54622e+06	3.45727e+06	1.32302e+06	1.93159e+06	2.09772e+06	2.61563e+06	3.67291e+06	962966	3.20909e+06	3.82027e+06	4.35921e+06	812728	1.59212e+06	2.71408e+06	2.07224e+06	1.61057	0.687571	0.111562	0.587906
Com_407_neg	Citraconic acid	C5 H6 O4	130.027	1.348	129.02	Full match	Full match	Full match	1.42322e+07	1.38892e+07	1.74625e+07	1.59005e+07	1.23552e+07	1.49783e+07	1.75181e+07	9.69809e+06	1.86258e+07	1.84791e+07	7.39154e+07	6.60323e+07	5.68057e+07	4.70595e+07	5.63026e+07	6.99142e+07	5.9841e+07	6.09241e+07	7.38964e+07	6.94237e+07	0.2415	-2.0499	3.93794e-12	1.56928
Com_413_neg	Dodecanedioic acid	C12 H22 O4	230.152	6.401	229.145	Full match	No results	No results	3.53152e+07	2.98427e+07	4.31093e+07	2.83094e+07	2.0916e+07	2.91219e+07	2.58586e+07	3.95336e+07	4.84147e+07	3.32029e+07	7.61461e+06	1.68849e+07	8.38159e+06	4.77019e+06	1.68526e+07	2.05441e+07	1.02661e+07	7.92183e+06	1.05997e+07	1.69975e+07	2.76103	1.46521	1.65748e-05	1.33991
Com_4134_neg	LPC 22:4	C30 H54 N O7 P	617.371	9.397	616.363	No results	Invalid mass	No results	6.95214e+06	5.63923e+06	2.80959e+06	6.57634e+06	6.65503e+06	3.4521e+06	5.07055e+06	3.29773e+06	5.17258e+06	6.4839e+06	2.71091e+06	4.37394e+06	3.04668e+06	1.92365e+06	5.76952e+06	6.06441e+06	2.18762e+06	2.51398e+06	5.52658e+06	2.2102e+06	1.43443	0.520476	0.0339205	0.797993
Com_414_neg	LPC 15:0	C23 H48 N O7 P	527.323	8.863	526.316	No results	Invalid mass	No results	9.53358e+07	7.85269e+07	1.16769e+08	7.48102e+07	7.42034e+07	6.40751e+07	7.48235e+07	5.2796e+07	1.06555e+08	1.00903e+08	5.00773e+07	6.17925e+07	5.80981e+07	3.60298e+07	9.81792e+07	7.75005e+07	5.5244e+07	5.39636e+07	7.81509e+07	6.00587e+07	1.33334	0.415047	0.0213711	0.876065
Com_4143_neg	dUDP	C9 H14 N2 O11 P2	388.006	1.322	386.998	No results	No results	Full match	920288	686971	746620	774230	586118	692382	548689	493069	716845	728644	2.21004e+06	3.90256e+06	4.78156e+06	3.65979e+06	5.65893e+06	4.15277e+06	3.54375e+06	4.29464e+06	6.01047e+06	4.3314e+06	0.162033	-2.62564	1.73677e-11	1.56802
Com_415_neg	LPC 22:6	C30 H50 N O7 P	613.339	8.829	612.332	No results	Invalid mass	No results	5.06305e+07	2.67058e+07	3.10113e+07	3.07962e+07	5.61707e+07	1.25424e+07	4.07352e+07	2.60915e+07	7.82173e+07	4.78104e+07	7.5854e+06	2.59403e+07	1.38856e+07	9.58879e+06	2.28435e+07	3.02083e+07	1.95663e+07	1.8667e+07	1.53384e+07	9.67781e+06	2.31222	1.20928	0.00144218	1.08797
Com_4175_neg	Leukotriene C4	C30 H47 N3 O9 S	625.309	4.97	624.302	Invalid mass	No results	No results	4.68507e+06	3.41894e+06	3.89185e+06	3.86166e+06	3.24007e+06	1.12022e+06	1.17916e+06	2.49493e+06	2.65089e+06	5.59073e+06	2.31669e+06	3.23029e+06	2.02296e+06	2.84049e+06	2.43186e+06	3.43748e+06	4.1628e+06	2.9215e+06	1.57093e+06	2.55369e+06	1.16897	0.225241	0.692245	0.200113
Com_4198_neg	Cer-NS (d18:2/16:0)	C34 H65 N O3	581.503	11.447	580.496	No results	Invalid mass	No results	4.82239e+06	6.459e+06	6.35275e+06	4.86451e+06	2.28197e+06	2.78376e+06	3.98023e+06	3.64491e+06	2.49332e+06	4.24187e+06	1.68059e+06	2.6769e+06	5.30421e+06	3.23078e+06	2.56369e+06	4.41173e+06	5.97676e+06	4.73553e+06	2.94109e+06	2.24963e+06	1.17203	0.229013	0.327461	0.380346
Com_42_neg	Taurochenodeoxycholic acid	C26 H45 N O6 S	499.298	8.425	498.29	Full match	No results	No results	2.4925e+08	9.41222e+08	8.52444e+07	4.90733e+08	6.94059e+08	5.83682e+08	1.21373e+09	1.29547e+09	5.19652e+08	4.8578e+07	1.22056e+08	2.92766e+07	5.28641e+07	8.3825e+06	3.27965e+08	4.73658e+07	1.15975e+07	1.91617e+07	4.39837e+07	4.56154e+07	8.64308	3.11155	0.000143337	1.20959
Com_422_neg	Lysopc 17:0	C25 H52 N O7 P	509.349	10.141	508.341	No results	No results	Full match	8.29403e+07	6.42477e+07	7.34284e+07	4.32356e+07	7.17628e+07	4.88846e+07	6.99882e+07	4.99347e+07	9.46681e+07	6.17537e+07	7.77563e+07	7.66637e+07	7.34428e+07	6.22714e+07	9.04795e+07	7.76959e+07	9.00313e+07	6.81052e+07	6.45243e+07	6.73413e+07	0.883113	-0.179329	0.12575	0.634476
Com_4235_neg	PC (16:0e/16:0)	C40 H82 N O7 P	765.591	10.997	764.584	No results	Invalid mass	No results	6.65737e+06	4.07638e+06	3.27781e+06	7.38268e+06	4.71771e+06	4.48075e+06	3.93204e+06	2.68271e+06	5.68323e+06	4.49536e+06	2.35131e+06	848352	3.20772e+06	2.47184e+06	2.49336e+06	3.0529e+06	3.1422e+06	3.53361e+06	1.91335e+06	1.78392e+06	1.91084	0.934205	0.000812733	1.1225
Com_430_neg	ethyl 4-chloro-3-[(3,5-dichloro-2-hydroxybenzylidene)amino]benzoate	C16 H12 Cl3 N O3	370.991	1.745	369.983	Invalid mass	No results	No results	1.22081e+06	700647	464380	3.16792e+06	322508	374800	299759	264422	396358	397913	4.7424e+07	2.82159e+07	7.47381e+07	5.64753e+07	9.26971e+07	8.32502e+07	6.57641e+07	8.71496e+07	6.33616e+07	6.28464e+07	0.0114961	-6.44271	2.65473e-10	1.56314
Com_4310_neg	D-Threose	C4 H8 O4	120.043	1.243	119.035	No results	No results	Full match	3.62382e+06	3.60429e+06	3.05816e+06	4.85037e+06	3.81625e+06	2.87032e+06	3.60989e+06	4.67865e+06	4.12281e+06	4.72114e+06	1.83064e+06	2.09544e+06	2.48327e+06	1.83539e+06	2.56115e+06	2.15903e+06	3.21678e+06	1.6409e+06	3.22897e+06	1.74665e+06	1.70872	0.772914	2.74502e-05	1.2875
Com_433_neg	Cortodoxone	C21 H30 O4	346.213	9.415	345.205	No results	No results	Full match	5.45726e+06	4.32089e+06	4.09454e+07	5.75648e+06	2.82384e+07	1.59308e+07	1.14644e+07	1.38799e+07	8.94655e+06	2.96186e+07	895864	1.62525e+07	5.14729e+06	6.95606e+06	4.65451e+06	3.01577e+06	6.82589e+06	6.31191e+06	1.65082e+06	3.86763e+06	2.96084	1.56601	0.00672244	0.960162
Com_436_neg	FAHFA (18:1/20:3)	C38 H66 O4	586.495	10.474	585.488	No results	Full match	No results	1.06491e+07	8.51314e+06	8.08047e+07	1.19577e+07	6.30888e+07	3.59691e+07	2.67101e+07	3.26068e+07	2.02849e+07	7.27493e+07	2.77947e+06	4.88699e+07	2.28777e+07	3.1982e+07	1.75495e+07	7.16554e+06	2.88739e+07	2.91834e+07	3.86025e+06	1.42903e+07	1.75158	0.808657	0.14378	0.588956
Com_437_neg	LPC 14:0	C22 H46 N O7 P	513.308	8.407	512.3	No results	Invalid mass	No results	8.53718e+07	7.20646e+07	7.00315e+07	7.28128e+07	6.1435e+07	7.21187e+07	8.22966e+07	4.03912e+07	8.446e+07	8.89856e+07	5.70125e+07	5.91778e+07	5.33555e+07	4.68198e+07	9.10202e+07	8.24644e+07	6.04116e+07	6.49579e+07	8.6586e+07	8.0148e+07	1.07041	0.0981587	0.502643	0.35508
Com_439_neg	4-Methylphenol	C7 H8 O	108.058	5.699	107.051	Full match	No results	Full match	2.80964e+07	5.73266e+07	3.34817e+07	2.81365e+07	3.72794e+07	1.28783e+08	2.21436e+07	6.77189e+07	5.50456e+07	7.32469e+07	6.45394e+06	1.09699e+07	6.02936e+06	4.50596e+06	8.68443e+06	8.607e+06	1.64843e+07	9.51562e+06	1.65784e+07	5.46174e+06	5.69466	2.50961	6.43508e-07	1.39924
Com_44_neg	Chenodeoxycholic Acid	C24 H40 O4	438.299	6.915	437.292	Invalid mass	No results	No results	2.39289e+06	9.60612e+06	2.44396e+07	4.71516e+06	8.43911e+06	1.57464e+09	4.05425e+06	4.24175e+07	2.36563e+06	2.62055e+06	729522	5.54033e+06	1.20711e+06	189127	1.65307e+06	1.41393e+07	603602	3.74918e+06	2.3331e+06	836073	54.0889	5.75726	0.0174011	0.860608
Com_4408_neg	2,3-Dinor-8-epi-prostaglandin F2α	C18 H30 O5	326.21	6.624	325.203	Full match	No results	No results	2.66856e+06	2.31883e+06	6.95018e+06	2.63939e+06	2.04496e+06	3.21038e+06	1.61003e+06	3.68864e+06	3.03047e+06	1.99483e+06	850993	1.19079e+06	1.0728e+06	3.01908e+06	3.02832e+06	1.78784e+06	1.80589e+06	1.66162e+06	1.21056e+06	1.37787e+06	1.7733	0.826433	0.0063082	0.942936
Com_444_neg	PC (18:0/20:3)	C46 H86 N O8 P	857.617	11.511	856.61	No results	Invalid mass	No results	6.34826e+07	6.44203e+07	5.79262e+07	9.02229e+07	5.56492e+07	4.48878e+07	4.49691e+07	2.44711e+07	3.27812e+07	2.95141e+07	4.76667e+07	2.60895e+07	5.50898e+07	3.06235e+07	5.73699e+07	8.06918e+07	2.04582e+07	3.50406e+07	2.82781e+07	4.28449e+07	1.19845	0.261165	0.314549	0.386552
Com_4444_neg	Lysopc 14:0	C22 H46 N O7 P	467.302	9.647	466.295	No results	No results	Full match	2.98851e+06	4.2671e+06	2.98477e+06	3.19817e+06	1.61461e+06	2.71382e+06	4.43965e+06	2.22527e+06	3.84102e+06	3.59478e+06	3.23721e+06	1.71967e+06	2.15473e+06	1.55639e+06	3.29284e+06	2.03645e+06	2.1011e+06	1.74038e+06	3.538e+06	3.06676e+06	1.30373	0.382642	0.0670381	0.67634
Com_4467_neg	(S)-2-Hydroxybutanoicacid	C4 H8 O3	104.048	0.947	103.04	No results	No results	Full match	4.08819e+06	6.28382e+06	5.98554e+06	7.54031e+06	4.19675e+06	6.50749e+06	5.88801e+06	4.55255e+06	6.51128e+06	5.75888e+06	4.69315e+06	4.80579e+06	4.71114e+06	3.57867e+06	5.56515e+06	4.35269e+06	5.09329e+06	3.93886e+06	4.03021e+06	3.07613e+06	1.30717	0.386443	0.00671204	0.963002
Com_4491_neg	PE (16:0/18:3)	C39 H72 N O8 P	713.502	9.574	712.495	No results	Full match	No results	815100	634439	1.46138e+06	2.02574e+06	479608	494993	608491	1.45541e+06	8.41184e+06	575058	447840	957748	727811	403375	393793	383550	390367	352023	332340	801789	3.26782	1.70833	0.0267549	0.818529
Com_4512_neg	Glutaric Acid	C5 H8 O4	132.043	1.243	131.035	No results	No results	Full match	7.51483e+06	5.70186e+06	3.59486e+06	8.16791e+06	6.3378e+06	6.30736e+06	6.53426e+06	5.22407e+06	6.29715e+06	8.47983e+06	2.84085e+06	3.78133e+06	4.04274e+06	1.94994e+06	4.36955e+06	3.57091e+06	4.44459e+06	2.70843e+06	4.82609e+06	4.62686e+06	1.72653	0.787872	0.000232462	1.18013
Com_463_neg	Glycoursodeoxycholic acid	C26 H43 N O5	449.315	6.226	448.307	Full match	No results	Full match	1.90414e+07	2.98684e+07	9.97315e+06	1.43228e+07	2.18835e+07	1.20449e+07	1.8689e+07	9.3641e+07	9.85609e+06	1.20517e+06	1.71653e+07	3.68639e+06	3.0481e+06	460535	4.00296e+07	9.689e+06	2.30501e+06	2.96533e+06	4.75544e+06	3.41965e+06	2.63384	1.39717	0.0369117	0.754088
Com_465_neg	N-Oleoyl Glycine	C20 H37 N O3	339.278	9.683	338.271	No results	No results	Full match	5.21148e+06	2.66554e+06	6.11783e+06	8.07575e+06	4.32911e+06	2.0784e+06	3.39631e+06	2.37781e+06	2.80138e+06	4.28916e+06	1.16996e+07	1.74729e+07	6.35296e+06	7.82484e+07	1.05855e+07	9.67139e+06	7.37292e+06	1.31983e+07	2.06398e+06	2.06577e+07	0.233149	-2.10068	0.0044265	1.01137
Com_469_neg	Dulcitol	C6 H14 O6	182.079	1.269	181.072	No results	No results	Full match	6.32828e+06	5.58613e+07	1.93032e+07	2.70182e+07	9.04799e+07	5.50485e+07	1.00123e+08	1.24462e+07	2.40908e+07	1.03517e+07	1.18414e+07	7.87788e+06	1.57275e+07	1.17979e+07	1.12876e+07	2.5998e+07	1.43803e+07	7.93518e+06	2.32703e+07	9.76156e+06	2.86716	1.51962	0.034877	0.782912
Com_4767_neg	N-Acetylneuraminic acid	C11 H19 N O9	309.107	1.334	308.099	No results	No results	Full match	1.74544e+06	1.83734e+06	2.26209e+06	2.81169e+06	1.40844e+06	2.27983e+06	773687	1.19011e+06	2.09718e+06	2.05769e+06	2.58912e+06	2.81389e+06	3.73055e+06	1.66965e+06	2.29583e+06	2.13747e+06	2.7172e+06	3.14722e+06	4.95725e+06	2.82848e+06	0.63917	-0.645727	0.00739294	0.957711
Com_4858_neg	3-amino-1H-pyrazolo[4,3-c]pyridine-4,6-diol	C6 H6 N4 O2	166.049	10.982	165.041	Full match	Invalid mass	Full match	1.71987e+06	1.15797e+06	1.33258e+06	1.20329e+06	965383	830421	690804	707121	1.21213e+06	1.0411e+06	667234	572738	673260	597257	893080	536626	923458	466958	538273	641025	1.66833	0.738405	0.000439017	1.14756
Com_4896_neg	dAMP	C10 H14 N5 O6 P	331.068	5.197	330.061	No results	No results	Full match	740698	387083	633124	1.10155e+06	940672	670669	1.13356e+06	459880	1.02292e+06	886642	1.92545e+06	1.28391e+06	844984	1.06793e+06	659541	811488	2.74874e+06	1.74741e+06	1.74918e+06	1.86139e+06	0.542638	-0.881938	0.00671564	0.941633
Com_49_neg	7-Ketolithocholic acid	C24 H38 O4	390.278	6.986	389.271	No results	No results	Full match	1.54237e+08	1.95426e+08	2.58342e+08	1.21923e+08	3.25682e+08	1.58945e+08	1.3209e+08	1.13235e+09	6.76667e+07	4.43799e+07	2.62675e+07	1.03286e+08	6.27231e+07	1.24051e+07	3.97243e+07	7.80717e+07	3.77828e+07	3.99219e+07	5.78002e+07	2.73934e+07	5.3382	2.41635	0.000734528	1.12141
Com_4933_neg	LPC 20:0	C28 H58 N O7 P	597.402	10.969	596.395	No results	Invalid mass	No results	5.39247e+06	4.26826e+06	4.61797e+06	2.50674e+06	2.79422e+06	3.75824e+06	4.46549e+06	1.35743e+06	5.49788e+06	3.14854e+06	3.59592e+06	2.72818e+06	1.73987e+06	3.04618e+06	3.45653e+06	4.34924e+06	3.52363e+06	2.52728e+06	2.87574e+06	3.72803e+06	1.19755	0.260082	0.398873	0.323436
Com_4945_neg	4-Hydroxy-3- methoxyphenylglycol sulfate	C9 H12 O7 S	264.031	5.409	263.024	Full match	No results	Full match	1.18177e+06	1.74573e+06	574391	1.55168e+06	2.06244e+06	2.94124e+06	2.26505e+06	1.6459e+06	1.62276e+06	677597	2.35604e+06	1.18659e+06	784647	885420	4.62995e+06	4.02367e+06	3.56264e+06	2.5145e+06	4.70295e+06	2.24065e+06	0.60507	-0.724825	0.123877	0.587549
Com_497_neg	2-(5-mercapto-4-methyl-4H-1,2,4-triazol-3-yl)acetonitrile	C5 H6 N4 S	154.03	5.202	153.023	Invalid mass	No results	No results	6.91535e+06	152869	2.91704e+06	530756	134136	161820	122687	102904	182889	153665	1.54628e+07	3.6376e+06	257355	6.9868e+07	797378	112335	2.20861e+06	2.24758e+06	1.35348e+06	7.32603e+07	0.0672208	-3.89495	0.0173409	0.881976
Com_4989_neg	SM (d14:2/21:0)	C40 H79 N2 O6 P	760.576	9.788	759.569	No results	Invalid mass	No results	3.48218e+06	2.99265e+06	1.58204e+06	3.11902e+06	1.77118e+06	808148	4.30861e+06	2.41883e+06	2.04015e+06	1.67724e+06	2.03144e+06	2.65492e+06	1.78344e+06	927953	932782	865422	1.59928e+06	1.30364e+06	1.53136e+06	1.33609e+06	1.61697	0.693289	0.0338162	0.785916
Com_5_neg	Elaidic acid	C18 H34 O2	282.256	10.475	281.249	Full match	No results	No results	4.12711e+08	3.54976e+08	3.6699e+09	4.41162e+08	2.85242e+09	1.33639e+09	8.41313e+08	1.13954e+09	6.99402e+08	3.25639e+09	1.41604e+08	2.83373e+09	6.7368e+08	1.10988e+09	5.10597e+08	2.72924e+08	8.05147e+08	7.74898e+08	1.67388e+08	4.1613e+08	1.94708	0.961315	0.0956854	0.657831
Com_5070_neg	Perillic acid	C10 H14 O2	166.1	6.006	165.092	Full match	No results	Full match	2.06066e+06	6.86946e+06	3.60318e+06	4.21037e+06	4.29759e+06	5.84486e+06	2.84636e+06	2.27501e+06	5.20994e+06	4.54356e+06	1.82388e+06	2.47011e+06	1.5243e+06	1.52537e+06	1.62908e+06	1.50858e+06	611269	1.28591e+06	3.83701e+06	934999	2.43497	1.28391	0.000225467	1.18281
Com_5112_neg	Adenosine 5'-Diphosphate	C10 H15 N5 O10 P2	427.03	1.716	426.023	No results	No results	Full match	249924	182242	157194	133317	122961	119681	112166	88948.3	128765	116659	972370	557455	1.41901e+06	699156	2.07411e+06	3.20682e+06	1.4659e+06	4.76151e+06	1.95956e+06	2.50963e+06	0.0719398	-3.79707	1.40489e-07	1.49579
Com_5149_neg	2-Phenylglycine	C8 H9 N O2	151.064	5.065	150.056	No results	No results	Full match	3.64303e+06	1.38365e+06	1.05786e+06	1.58986e+06	2.70711e+06	1.5619e+06	843608	5.0892e+06	1.91479e+06	821566	863059	449839	116114	117938	397521	417710	128587	165470	363695	188455	6.42458	2.6836	4.17574e-06	1.35015
Com_516_neg	2-Furoic acid	C5 H4 O3	112.016	1.348	111.009	Full match	Full match	Full match	6.82781e+06	5.60865e+06	5.715e+06	8.9711e+06	5.80365e+06	6.99624e+06	6.4726e+06	4.05676e+06	1.01301e+07	7.08673e+06	5.35314e+07	4.74751e+07	4.49901e+07	3.75691e+07	3.5673e+07	5.2056e+07	4.09716e+07	4.54674e+07	5.18637e+07	5.20835e+07	0.14657	-2.77034	4.44224e-12	1.57612
Com_517_neg	LPA 18:2	C21 H39 O7 P	434.244	7.557	433.237	No results	Full match	No results	3.99071e+07	5.90821e+07	2.776e+07	3.72445e+07	3.45192e+07	3.93156e+07	2.84507e+07	3.97054e+07	5.48637e+07	5.37735e+07	2.70835e+07	2.61533e+07	2.73266e+07	2.61652e+07	4.61711e+07	7.3283e+07	3.76591e+07	4.14341e+07	5.60922e+07	2.48289e+07	1.0736	0.102459	0.465909	0.356689
Com_519_neg	FAHFA (18:2/20:4)	C38 H62 O4	582.464	9.918	581.457	No results	Full match	No results	1.15571e+07	1.361e+07	9.06603e+07	1.71235e+07	7.44082e+07	5.5214e+07	3.40707e+07	3.26158e+07	2.72323e+07	6.83369e+07	3.83954e+06	2.73767e+07	9.79004e+06	1.89827e+07	7.87602e+06	7.79798e+06	1.46358e+07	1.81895e+07	3.81178e+06	1.13535e+07	3.43564	1.78058	0.00125096	1.0771
Com_5190_neg	Erucic acid	C22 H42 O2	338.319	9.221	337.312	No results	No results	Full match	2.34553e+06	3.30347e+06	1.43846e+06	3.70948e+06	1.54734e+06	1.34984e+06	1.42087e+06	2.3101e+06	3.47972e+06	2.65038e+06	1.81381e+06	1.09506e+06	3.40366e+06	2.03593e+06	4.52838e+06	1.61964e+06	2.05272e+06	3.08049e+06	1.44978e+06	1.03269e+06	1.06526	0.0912046	0.61722	0.193124
Com_526_neg	13,14-dihydro-15-keto-tetranor Prostaglandin D2	C16 H26 O5	280.166	6.971	279.158	Invalid mass	No results	No results	2.11264e+06	2.73721e+06	1.7469e+07	1.54524e+06	3.28418e+06	2.0091e+06	1.06263e+06	5.62884e+06	2.74201e+06	7.65811e+06	782407	1.05057e+07	2.19262e+06	1.44635e+06	1.84668e+06	3.60257e+06	1.45125e+06	1.73425e+06	956691	911135	1.8187	0.86291	0.119344	0.663009
Com_530_neg	PC (18:2/18:3)	C44 H78 N O8 P	825.553	11.764	870.551	No results	Invalid mass	No results	8.11102e+07	4.87781e+07	7.67756e+07	9.69907e+07	7.21545e+07	4.23471e+07	7.53833e+07	6.98738e+07	1.10067e+08	6.97174e+07	4.11306e+07	4.71493e+07	4.72307e+07	2.62213e+07	1.80758e+07	4.11762e+07	6.10276e+07	7.09574e+07	4.48569e+07	4.42329e+07	1.68122	0.749508	0.00244808	1.03508
Com_5335_neg	Guanosine monophosphate (GMP)	C10 H14 N5 O8 P	363.059	2.297	362.051	Full match	Full match	Full match	226300	161439	132284	232915	116791	127531	110271	93107.9	131987	127575	687309	687834	574888	2.07787e+06	294994	312006	331104	717500	368522	2.24224e+06	0.176049	-2.50595	6.30759e-05	1.3174
Com_5345_neg	Thymopentin	C30 H49 N9 O9	679.364	9.626	678.356	No results	No results	Full match	6.36818e+06	2.24892e+06	1.71004e+06	3.91417e+06	741298	1.60501e+06	3.96799e+06	1.687e+06	3.12866e+06	4.10153e+06	1.29075e+06	2.76082e+06	2.88447e+06	801245	3.01482e+06	1.77281e+06	1.48215e+06	1.62617e+06	2.3733e+06	496516	1.59286	0.671623	0.126856	0.609428
Com_5354_neg	L-(+)-Tartaric acid	C4 H6 O6	150.017	10.427	149.01	Invalid mass	No results	No results	1.40347e+06	834035	993378	797505	501410	550886	491486	387661	765780	670108	447897	364370	371609	379759	621735	439062	516608	385611	456127	415709	1.68142	0.749683	0.00389574	1.02612
Com_5388_neg	SM (d14:3/28:1)	C47 H89 N2 O6 P	854.654	10.812	853.647	No results	Invalid mass	No results	5.07369e+06	4.33689e+06	4.61113e+06	5.89547e+06	3.42186e+06	5.15419e+06	2.36758e+06	1.71236e+06	3.50647e+06	4.3024e+06	953802	2.09875e+06	2.46192e+06	2.03258e+06	2.51069e+06	3.4326e+06	3.23671e+06	3.22201e+06	1.44073e+06	1.78431e+06	1.74255	0.8012	0.00485382	0.985483
Com_54_neg	alpha-Ketoglutaric acid	C5 H6 O5	146.022	1.349	145.015	No results	No results	Full match	1.35894e+08	1.00617e+08	1.00646e+08	1.33182e+08	1.03842e+08	1.05391e+08	9.3193e+07	1.02174e+08	2.39938e+08	1.34806e+08	7.76096e+08	5.43987e+08	6.10771e+08	5.19832e+08	4.97483e+08	8.86875e+08	5.26343e+08	6.80573e+08	7.39716e+08	7.14329e+08	0.192377	-2.37799	4.41463e-11	1.54869
Com_540_neg	Acetaminophen glucuronide	C14 H17 N O8	327.096	5.209	308.078	Full match	Full match	No results	1.09732e+07	5.81683e+06	7.69009e+06	1.26279e+07	1.09845e+07	6.9627e+06	1.44798e+07	5.29072e+06	1.52443e+07	9.35351e+06	3.36593e+07	2.74956e+07	1.79937e+07	2.29163e+07	1.53627e+07	2.10175e+07	4.73956e+07	2.77306e+07	3.38335e+07	3.5509e+07	0.351427	-1.5087	3.66805e-06	1.34887
Com_5457_neg	DL-3,4-Dihydroxyphenyl glycol	C8 H10 O4	170.058	5.265	169.051	No results	No results	Full match	1.37834e+06	1.16292e+06	972761	1.02294e+06	1.0922e+06	1.37505e+06	904029	679057	1.32104e+06	1.22231e+06	1.67477e+06	3.38375e+06	847536	1.89312e+06	3.86148e+06	3.0523e+06	1.89426e+06	1.67045e+06	2.59531e+06	1.226e+06	0.503672	-0.989443	0.00267013	1.13271
Com_5465_neg	7-Methylxanthine	C6 H6 N4 O2	166.049	9.841	165.041	Full match	Invalid mass	Full match	825835	622961	665845	493244	663432	472886	471707	349574	665854	710214	439028	328383	356131	357664	465584	248224	413089	291151	264352	346718	1.69259	0.759236	0.00011839	1.21652
Com_5466_neg	SM (d14:1/23:0)	C42 H85 N2 O6 P	790.622	10.034	789.615	No results	Invalid mass	No results	2.89499e+06	1.49829e+06	1.95246e+06	3.21541e+06	3.47517e+06	2.62423e+06	2.55094e+06	1.8685e+06	3.71535e+06	3.42633e+06	1.03695e+06	3.11095e+06	3.55264e+06	2.12593e+06	4.2218e+06	1.71738e+06	2.04088e+06	2.18252e+06	1.99831e+06	1.53238e+06	1.1574	0.210883	0.276387	0.554371
Com_5494_neg	3-Phosphoglyceric acid	C3 H8 Na O6 P	193.996	1.297	192.989	No results	No results	Full match	2.48267e+06	2.23661e+06	3.83752e+06	3.24421e+06	2.1095e+06	2.90249e+06	3.26016e+06	2.12549e+06	2.76315e+06	1.96994e+06	895258	776790	840727	913643	858114	1.05571e+06	964135	883663	946391	859417	2.99446	1.5823	1.19301e-08	1.5397
Com_550_neg	Glycohyocholic acid Sodium salt	C26 H42 N Na O6	487.292	6.435	486.283	No results	No results	Full match	1.12261e+07	4.86815e+07	4.23981e+06	3.81447e+07	3.06548e+07	2.81192e+07	8.32878e+07	2.15602e+07	2.13726e+07	5.29901e+06	2.88108e+07	1.41453e+06	1.77544e+06	6.51316e+06	3.44796e+07	2.91484e+06	7.83512e+06	3.17108e+06	7.16284e+06	1.09297e+07	2.78634	1.47837	0.0163312	0.895932
Com_5508_neg	Mevalonic acid	C6 H12 O4	148.074	4.766	147.067	No results	No results	Full match	1.62918e+06	2.11177e+06	2.71057e+06	2.46293e+06	2.02382e+06	2.11138e+06	2.40719e+06	2.03934e+06	2.8211e+06	2.38012e+06	1.37444e+06	909148	605170	679778	1.42109e+06	799498	404119	685064	1.25326e+06	369619	2.66991	1.41679	3.08674e-05	1.35577
Com_552_neg	PC (16:1/18:2)	C42 H78 N O8 P	801.555	10.038	800.548	No results	Invalid mass	No results	2.07901e+07	2.26516e+07	1.49363e+07	1.73643e+07	3.59245e+07	8.4155e+06	1.83468e+07	1.46902e+07	4.04714e+07	3.37282e+07	1.77846e+07	1.35957e+07	1.08199e+07	4.53963e+06	3.67557e+06	6.48858e+06	1.82073e+07	1.26782e+07	9.80492e+06	1.11865e+07	2.0897	1.06329	0.00415217	0.984202
Com_5546_neg	Adipamide	C6 H12 N2 O2	144.09	1.307	143.083	No results	No results	Full match	2.29408e+06	1.23321e+06	1.0474e+06	1.18587e+06	677197	1.15804e+06	887383	985512	1.5478e+06	1.00231e+06	2.42998e+06	1.75013e+06	2.65685e+06	2.05875e+06	4.12858e+06	3.30675e+06	3.14836e+06	3.3399e+06	3.22936e+06	1.6892e+06	0.4333	-1.20656	1.08899e-05	1.32374
Com_5617_neg	cis-5,8,11,14,17-Eicosapentaenoic acid	C20 H30 O2	302.225	9.683	301.218	Full match	No results	Full match	1.62149e+06	1.4359e+06	1.32261e+06	1.1689e+06	539874	1.11674e+06	1.29914e+06	600063	1.99014e+06	1.43399e+06	351496	470732	337368	419399	351199	414040	606556	4.18122e+06	288114	841804	1.51646	0.600703	0.0156226	0.878613
Com_5697_neg	2-Hydroxyphenylacetic acid	C8 H8 O3	152.048	5.473	151.041	Full match	Full match	Full match	1.48953e+06	2.07097e+06	1.76994e+06	2.66022e+06	1.65273e+06	3.17849e+06	2.05058e+06	1.79893e+06	2.28413e+06	1.75474e+06	920133	3.74936e+06	648507	1.02427e+06	1.32755e+06	1.24748e+06	1.43066e+06	1.16891e+06	1.17753e+06	1.40135e+06	1.46925	0.555085	0.0113212	0.932216
Com_5719_neg	1-Caffeoylquinic Acid	C16 H18 O9	354.096	5.158	353.089	No results	No results	Full match	213066	155409	165320	168292	145507	140679	153116	141589	134217	157168	118029	168882	111067	160700	3.96255e+06	153786	138532	85499	97259.2	76367	0.310362	-1.68798	0.831706	0.324335
Com_577_neg	L-Glutamic acid	C5 H9 N O4	147.054	1.278	146.046	Full match	Full match	Full match	3.30744e+07	3.5159e+07	2.91153e+07	4.09024e+07	1.24721e+07	3.39426e+07	3.2499e+07	1.73639e+07	5.68554e+07	3.74475e+07	3.25144e+07	3.89678e+07	2.58325e+07	6.11065e+07	1.68476e+07	2.43041e+07	2.83897e+07	5.3774e+07	2.55729e+07	5.94551e+07	0.896574	-0.157506	0.613547	0.290782
Com_58_neg	LPC 20:4	C28 H50 N O7 P	589.338	8.886	588.331	No results	Invalid mass	No results	1.02312e+09	7.70774e+08	1.08092e+09	7.80586e+08	1.01593e+09	6.18932e+08	8.62845e+08	6.52563e+08	1.24875e+09	1.08547e+09	3.11812e+08	6.3357e+08	4.91422e+08	1.72436e+08	6.68146e+08	6.00953e+08	4.42866e+08	4.22498e+08	4.40484e+08	1.75253e+08	2.09657	1.06803	0.000407732	1.22476
Com_581_neg	2-Hydroxymyristic acid	C14 H28 O3	244.204	7.101	243.197	Full match	No results	No results	979515	3.45063e+06	1.21499e+07	1.15845e+06	6.71539e+06	2.29831e+06	958174	933921	1.99859e+06	7.58329e+06	3.63971e+06	4.99421e+07	4.53338e+06	3.10191e+06	2.13169e+06	9.24721e+06	4.0003e+06	2.94077e+06	642881	2.33726e+06	0.463251	-1.11013	0.347589	0.51825
Com_5893_neg	19-Nortestosterone	C18 H26 O2	274.194	6.061	273.187	No results	No results	Full match	459949	97368.3	518247	108598	86343	99000.3	76311.5	75752.3	105757	101914	1.63541e+06	510455	68512.5	2.37829e+06	75817.5	66561.5	1.21389e+06	808150	139256	3.63502e+06	0.164199	-2.60648	0.0395294	0.797992
Com_590_neg	LPC 18:2	C26 H50 N O7 P	565.339	9.164	564.332	No results	Invalid mass	No results	4.75367e+07	3.68541e+07	4.8849e+07	5.41699e+07	5.25806e+07	4.22563e+07	7.64502e+07	2.92186e+07	6.07221e+07	6.03356e+07	2.52024e+07	2.33565e+07	2.64891e+07	2.31222e+07	3.54181e+07	3.30368e+07	3.43721e+07	2.7009e+07	2.73207e+07	3.48996e+07	1.75371	0.81041	8.3609e-05	1.25424
Com_593_neg	Sebacic acid	C10 H18 O4	202.121	5.966	201.114	No results	No results	Full match	1.37466e+07	9.78344e+06	1.30476e+07	1.11581e+07	1.12044e+07	1.10619e+07	1.1375e+07	1.0249e+07	1.71297e+07	1.12711e+07	5.27503e+06	1.12344e+07	5.79737e+06	5.79617e+06	6.44934e+06	8.32733e+06	6.27794e+06	9.01222e+06	5.9231e+06	6.92761e+06	1.69003	0.757048	2.3301e-05	1.30238
Com_5937_neg	LPA 20:4	C23 H39 O7 P	458.245	11.869	457.237	No results	Full match	No results	2.15871e+06	2.31781e+06	2.84543e+06	3.80271e+06	2.8392e+06	2.18123e+06	2.34118e+06	1.78203e+06	3.51594e+06	3.38571e+06	1.99704e+06	1.80778e+06	3.71408e+06	1.70613e+06	2.37989e+06	3.14387e+06	2.85744e+06	3.89096e+06	1.10532e+06	1.89027e+06	1.10931	0.149656	0.345276	0.403468
Com_595_neg	Estrone sulfate	C18 H22 O5 S	350.12	7.07	349.112	Full match	No results	No results	2.50211e+06	809302	1.1312e+07	1.03378e+06	569254	783661	724908	1.34253e+06	565388	256776	2.55838e+07	1.17155e+07	529811	5.89098e+07	997246	265776	1.36743e+07	1.92699e+07	1.2419e+06	4.30799e+07	0.113538	-3.13875	0.0305601	0.822243
Com_5963_neg	Feruloylcholine	C15 H22 N O4	280.154	9.933	279.147	No results	No results	Full match	45038.9	589026	79913.1	1.24096e+06	62736.2	5.31427e+06	2.20101e+06	35970.2	46119.9	89685.9	24866.1	317266	1.00797e+06	342263	33041.5	350808	1.20159e+06	28332.8	23309.7	27926.2	2.89057	1.53135	0.451993	0.300217
Com_6013_neg	Hydrocortisone	C21 H30 O5	362.208	7.531	361.2	No results	No results	Full match	584576	1.18872e+06	1.3528e+06	996890	1.55885e+06	1.91278e+06	1.63614e+06	872784	1.28197e+06	1.08336e+06	282662	885525	614141	220993	860035	1.18486e+06	488964	892419	376251	681525	1.92202	0.942623	0.00292624	1.05662
Com_6072_neg	3-[4-methyl-1-(2-methylpropanoyl)-3-oxocyclohexyl]butanoic acid	C15 H24 O4	268.168	6.837	267.161	Full match	No results	No results	1.79747e+06	1.59653e+06	2.77489e+06	1.47277e+06	1.64948e+06	1.55096e+06	1.36713e+06	2.39089e+06	1.27233e+06	3.01933e+06	654966	1.89942e+06	1.06892e+06	794867	1.2997e+06	1.17606e+06	1.37405e+06	1.05287e+06	838138	691741	1.74106	0.799967	0.000939714	1.12582
Com_609_neg	SM (d14:1/19:0)	C38 H77 N2 O6 P	734.56	8.784	733.552	No results	Invalid mass	No results	4.53429e+07	4.8494e+07	5.28934e+07	5.78143e+07	6.46897e+07	3.47114e+07	4.11591e+07	5.9523e+07	5.70985e+07	4.68144e+07	4.49748e+07	5.78051e+07	4.04972e+07	3.595e+07	1.56786e+07	2.78418e+07	3.30686e+07	4.37831e+07	2.62098e+07	3.27905e+07	1.41813	0.50399	0.00960405	0.948736
Com_61_neg	Arachidonic acid	C20 H32 O2	304.241	9.821	303.233	Full match	No results	Full match	4.9225e+08	2.52698e+08	6.52762e+08	2.98593e+08	4.49568e+08	2.62764e+08	2.84164e+08	3.29076e+08	2.70722e+08	5.15271e+08	1.03601e+08	3.67709e+08	1.38375e+08	1.27908e+08	2.01253e+08	1.63007e+08	2.07843e+08	1.30273e+08	1.26352e+08	1.18213e+08	2.26049	1.17664	5.93027e-05	1.25874
Com_612_neg	(+/-)9,10-dihydroxy-12Z-octadecenoic acid	C18 H34 O4	314.246	7.262	313.239	Full match	No results	Full match	2.07163e+07	3.27017e+07	6.08356e+07	3.96621e+07	6.86165e+07	6.64746e+07	7.31988e+07	5.17964e+07	4.66674e+07	5.02309e+07	2.69694e+06	1.51977e+07	1.10853e+07	6.13492e+06	1.58422e+07	1.31115e+07	1.04384e+07	2.15184e+07	5.10054e+06	9.66149e+06	4.61154	2.20525	4.16306e-06	1.3718
Com_6123_neg	trans-2-Butene-1,4-dicarboxylic Acid	C6 H8 O4	144.043	1.246	143.035	No results	No results	Full match	2.80719e+06	3.637e+06	2.13812e+06	2.17449e+06	1.50204e+06	2.52308e+06	2.53274e+06	2.23592e+06	2.8798e+06	3.52876e+06	1.07219e+06	1.79442e+06	1.52908e+06	998343	1.47642e+06	1.40391e+06	2.22642e+06	1.17971e+06	1.93378e+06	1.26382e+06	1.74479	0.803052	0.00014355	1.20478
Com_6134_neg	N-Acetyl-D-galactosamine 4-sulfate	C8 H15 N O9 S	301.048	1.313	300.04	Full match	No results	No results	1.49996e+06	969288	1.47128e+06	1.20291e+06	779146	939811	1.00596e+06	1.14473e+06	1.15932e+06	1.01817e+06	1.06433e+06	1.67597e+06	1.53836e+06	1.27831e+06	1.12019e+06	1.72071e+06	1.52781e+06	1.30033e+06	1.0231e+06	1.33331e+06	0.823902	-0.279456	0.0358696	0.783172
Com_6150_neg	LPE 20:2	C25 H48 N O7 P	505.318	9.698	504.31	No results	Full match	No results	3.69801e+06	2.04188e+06	4.44575e+06	3.15556e+06	2.33475e+06	2.67845e+06	4.31089e+06	1.62242e+06	3.76963e+06	2.4098e+06	1.18175e+06	1.70518e+06	1.74765e+06	1.69648e+06	1.97274e+06	1.896e+06	1.25131e+06	1.55176e+06	2.02725e+06	2.31e+06	1.75703	0.81314	0.000694066	1.13354
Com_6175_neg	2-Isopropylmalate	C7 H12 O5	176.069	5.396	175.062	No results	No results	Full match	793697	2.01777e+06	942774	1.94353e+06	1.95579e+06	3.48567e+06	4.28591e+06	1.33068e+06	3.72473e+06	1.68196e+06	134463	91375.6	125594	116952	276130	173399	186076	175323	154331	184012	13.7004	3.77614	6.87974e-09	1.5184
Com_618_neg	23-Nordeoxycholic acid	C23 H38 O4	378.278	7.315	377.27	No results	No results	Full match	3.80414e+07	3.53145e+07	3.42344e+07	1.29698e+06	7.86568e+07	3.99532e+06	2.00603e+06	3.78077e+06	1.07438e+06	7.05437e+06	539605	1.89888e+07	2.07449e+07	464938	1.14943e+06	993276	4.32345e+07	432362	1.94584e+07	378743	1.93124	0.949528	0.17713	0.551487
Com_62_neg	PC (16:0/18:2)	C42 H80 N O8 P	803.569	11.823	802.561	No results	Invalid mass	No results	8.47936e+08	7.43909e+08	5.98165e+08	1.10307e+08	7.80686e+08	3.29449e+08	8.04951e+08	8.78955e+08	2.95568e+08	9.20592e+08	4.90843e+08	4.81719e+08	4.78439e+08	1.58139e+08	1.80614e+08	1.4165e+08	6.21064e+08	6.17499e+08	4.44155e+08	5.86875e+08	1.50215	0.587027	0.20161	0.492963
Com_6271_neg	PC (18:2/20:3)	C46 H82 N O8 P	853.586	11.404	852.578	No results	Invalid mass	No results	1.86106e+06	4.40899e+06	2.80985e+06	1.28772e+06	1.85143e+06	1.6764e+06	1.26067e+06	1.54785e+06	3.33462e+06	1.33689e+06	1.42723e+06	1.74553e+06	1.36898e+06	1.37663e+06	1.30023e+06	953269	1.2561e+06	1.33607e+06	1.25541e+06	869083	1.65849	0.729868	0.0132523	0.899426
Com_629_neg	LPC 20:2	C28 H54 N O7 P	593.371	9.783	592.363	No results	Invalid mass	No results	5.67779e+07	2.03625e+07	3.74106e+07	2.41414e+07	2.00144e+07	1.67519e+07	3.58587e+07	1.48532e+07	3.3172e+07	2.25822e+07	2.98573e+07	3.55771e+07	3.54442e+07	3.90374e+07	3.75499e+07	3.4375e+07	2.97655e+07	2.64769e+07	3.77776e+07	5.59751e+07	0.779151	-0.360025	0.0531218	0.717532
Com_6358_neg	10-Undecenoic acid	C11 H20 O2	184.147	6.256	183.14	No results	No results	Full match	1.38424e+06	1.04645e+06	1.87963e+06	1.0121e+06	1.3377e+06	1.0382e+06	1.22884e+06	1.46547e+06	1.73461e+06	1.11045e+06	526083	1.0346e+06	620497	477853	689974	897049	696773	732192	904283	525099	1.86331	0.897867	1.57715e-05	1.30662
Com_6369_neg	8(R)-Hydroxy-(5Z,9E,11Z,14Z)-eicosatetraenoic acid	C20 H32 O3	320.236	8.344	319.229	No results	No results	Full match	238085	212215	809960	265265	734926	401971	191733	415910	522790	432565	112499	378341	129210	114548	203256	356582	170555	280085	331900	128513	1.91586	0.937996	0.0097409	0.950569
Com_6370_neg	4-Hydroxy-3-methylbenzoic acid	C8 H8 O3	152.048	5.313	151.04	No results	No results	Full match	1.26977e+06	1.26214e+06	1.22476e+06	1.65387e+06	1.15618e+06	1.56884e+06	954020	1.07311e+06	1.18611e+06	1.49932e+06	783578	3.137e+06	623834	1.09976e+06	3.40849e+06	909138	1.27475e+06	674822	863356	1.00884e+06	0.932133	-0.101392	0.616425	0.453721
Com_640_neg	PC (18:0/20:4)	C46 H84 N O8 P	855.601	9.348	854.594	No results	Invalid mass	No results	8.67417e+07	6.11059e+07	6.36731e+07	6.4349e+07	4.09363e+07	4.94422e+07	4.69669e+07	2.639e+07	3.22769e+07	3.39907e+07	2.4887e+07	3.86809e+07	2.90545e+07	3.4556e+07	4.33832e+07	3.7093e+07	4.4383e+07	4.66611e+07	3.96885e+07	2.60547e+07	1.38807	0.473085	0.0522305	0.721031
Com_645_neg	PE (18:3e/18:2)	C41 H74 N O7 P	723.523	11.314	722.516	No results	Full match	No results	2.86061e+07	3.47153e+07	1.2404e+07	1.27634e+07	1.67475e+07	2.36079e+07	3.70155e+07	2.60223e+07	6.70631e+07	2.19525e+07	1.70169e+07	1.27041e+07	1.10531e+07	9.46039e+06	7.44121e+06	1.3243e+07	6.27431e+07	8.7314e+06	1.58046e+07	1.75289e+07	1.59849	0.676711	0.0385765	0.751105
Com_6460_neg	2-Furoylglycine	C7 H7 N O4	169.038	4.9	168.031	Full match	No results	No results	420713	414054	261204	471336	463493	577834	571354	468595	536232	325104	281572	193916	266823	216627	3.34567e+06	1.00462e+06	686105	494492	756251	472148	0.584321	-0.775168	0.592384	0.346219
Com_648_neg	o-Toluic Acid	C8 H8 O2	136.053	5.146	135.046	No results	No results	Full match	2.67033e+07	6.95843e+07	3.956e+07	5.22995e+07	4.93962e+07	6.21644e+07	4.33631e+07	3.735e+07	4.61159e+07	6.40879e+07	3.36449e+07	5.3092e+07	1.32487e+07	1.49279e+07	2.50519e+07	3.00707e+07	1.50928e+07	1.75189e+07	3.64948e+07	2.3221e+07	1.87002	0.903052	0.00108352	1.10374
Com_6547_neg	L-Asparagine	C4 H8 N2 O3	132.054	1.244	131.047	No results	No results	Full match	2.98075e+06	3.74817e+06	1.67628e+06	2.49054e+06	2.3225e+06	2.42897e+06	3.9415e+06	2.12962e+06	3.166e+06	2.62531e+06	1.10498e+06	1.44346e+06	1.76793e+06	1.22184e+06	1.32631e+06	1.58119e+06	1.66368e+06	1.45478e+06	1.57205e+06	1.41064e+06	1.8911	0.919227	1.27578e-05	1.34759
Com_656_neg	11-Epiprostaglandin E1	C20 H34 O5	336.228	8.488	335.221	Invalid mass	No results	No match	2.01871e+07	1.45963e+07	4.69214e+07	2.59048e+07	3.65264e+07	2.16381e+07	2.02885e+07	5.6989e+07	4.44585e+07	6.74873e+07	3.14005e+06	7.50386e+06	4.3908e+06	4.51947e+06	6.01253e+06	3.87815e+06	7.65559e+06	5.51668e+06	4.23254e+06	2.70046e+06	7.16441	2.84085	4.90468e-08	1.46762
Com_66_neg	PC (18:0/18:2)	C44 H84 N O8 P	831.6	10.056	830.593	No results	Invalid mass	No results	8.74288e+08	6.59701e+08	8.24151e+08	1.26715e+09	7.22826e+08	3.48424e+08	5.528e+08	5.61127e+08	9.04047e+08	9.18152e+08	5.36757e+08	3.17059e+08	4.18866e+08	4.56789e+08	1.8e+08	4.74662e+08	3.20576e+08	4.84536e+08	4.31372e+08	3.60759e+08	1.91709	0.93892	0.000547383	1.15661
Com_662_neg	Androsterone glucuronide	C25 H38 O8	466.258	7.28	465.25	Full match	No results	No results	1.00684e+06	205329	5.07269e+06	658541	120825	117770	125473	93992.8	126663	126358	6.78697e+06	2.67289e+06	249938	7.90668e+06	388289	164184	4.37072e+06	4.54183e+06	704206	1.24026e+07	0.190466	-2.3924	0.00856524	0.925555
Com_6637_neg	PC (16:0/18:1)	C42 H82 N O8 P	805.584	9.847	804.577	No results	Invalid mass	No results	5.27717e+06	1.95098e+06	1.13445e+06	2.31972e+06	604154	1.11702e+06	1.86185e+06	1.18029e+06	1.73156e+06	1.72344e+06	885739	2.00324e+06	2.65417e+06	1.86781e+06	2.13045e+06	2.07412e+06	1.60331e+06	2.37803e+06	1.77013e+06	1.63481e+06	0.994676	-0.00770185	0.541974	0.240765
Com_6824_neg	Prostaglandin H2	C20 H32 O5	334.215	7.33	333.207	Invalid mass	No results	No match	1.98319e+06	3.57953e+06	2.64363e+06	2.18293e+06	4.01767e+06	2.33484e+06	3.38279e+06	2.86232e+06	2.63337e+06	1.07181e+06	244558	351403	246902	236215	261175	428886	345920	195835	396798	323566	8.80562	3.13842	8.49992e-11	1.54566
Com_687_neg	LPC 20:5	C28 H48 N O7 P	587.324	8.402	586.316	No results	Invalid mass	No results	1.84715e+07	1.72217e+07	1.52525e+07	1.26859e+07	1.88316e+07	1.2466e+07	3.38479e+07	1.06731e+07	4.18139e+07	2.83722e+07	8.21259e+06	1.11638e+07	1.47724e+07	2.88181e+06	2.33937e+07	1.59566e+07	1.27301e+07	1.19648e+07	1.91292e+07	3.32307e+06	1.69708	0.763051	0.0352207	0.837411
Com_6885_neg	Linolelaidic Acid (C18:2N6T)	C18 H32 O2	280.241	6.953	279.233	No results	No results	Full match	2.85004e+06	2.31773e+06	2.61117e+06	3.08441e+06	2.84486e+06	2.09468e+06	2.14772e+06	2.079e+06	1.74109e+06	2.40482e+06	1.16512e+06	1.45549e+06	1.50954e+06	2.03596e+06	1.56681e+06	928486	1.87802e+06	1.8157e+06	1.56492e+06	1.24844e+06	1.5938	0.672468	0.000100669	1.23369
Com_6912_neg	PC (18:2/22:5)	C48 H82 N O8 P	877.586	10.799	876.577	No results	Invalid mass	No results	2.07251e+06	3.20026e+06	2.20143e+06	1.30759e+06	1.85192e+06	1.61689e+06	841392	518811	2.14773e+06	1.81139e+06	497869	794461	1.09246e+06	876918	525801	810458	2.24953e+06	1.24823e+06	1.38686e+06	758773	1.71559	0.778701	0.0266926	0.796793
Com_6929_neg	OxPC (18:1-18:1+1O)	C44 H84 N O9 P	847.596	9.375	846.59	No results	Invalid mass	No results	494671	366266	361276	668174	335239	313820	2.46866e+06	3.34814e+06	1.54564e+06	2.4783e+06	248815	222192	334674	234593	331993	282093	347562	289233	231796	255357	4.45601	2.15575	0.00521653	1.0402
Com_6986_neg	N-Formylkynurenine	C11 H12 N2 O4	236.08	5.143	235.073	No results	No results	Full match	4.33622e+06	1.94373e+06	2.06547e+06	2.69673e+06	3.10628e+06	3.55398e+06	2.55841e+06	2.51083e+06	2.70319e+06	1.71026e+06	1.0466e+06	1.27597e+06	764941	529106	1.39106e+06	1.17696e+06	1.18078e+06	618727	1.88479e+06	1.50743e+06	2.38961	1.25678	2.60765e-05	1.29366
Com_7074_neg	Catechin	C15 H14 O6	290.081	6.725	289.073	Invalid mass	No results	No results	315919	1.00274e+06	1.15384e+06	798465	369527	1.90898e+06	777402	476938	1.09527e+06	2.23595e+06	495300	593403	168850	174652	291187	125502	702068	324334	264127	131688	3.09834	1.6315	0.000933134	1.09894
Com_7080_neg	2'-Deoxyguanosine 5'-monophosphate (dGMP)	C10 H14 N5 O7 P	347.062	5.098	346.055	Full match	No results	Full match	2.39541e+06	1.51493e+06	1.03425e+06	1.71755e+06	2.00016e+06	1.69358e+06	1.40615e+06	987757	1.98437e+06	1.90258e+06	917150	866937	1.07986e+06	739502	1.11171e+06	925148	911926	1.2841e+06	1.82067e+06	702834	1.60589	0.683372	0.00140461	1.06403
Com_7138_neg	Deoxyribose 5-Phosphate	C5 H11 O7 P	214.025	1.265	213.018	No results	No results	Full match	4.3298e+06	3.44879e+06	2.78221e+06	3.09159e+06	2.90274e+06	3.36479e+06	3.00786e+06	2.73875e+06	3.26298e+06	4.02753e+06	1.4748e+06	1.44659e+06	1.56311e+06	722611	1.63078e+06	1.85211e+06	1.9806e+06	1.09275e+06	2.8005e+06	1.58817e+06	2.04043	1.02887	4.6989e-05	1.31874
Com_7147_neg	Estriol 17-sulfate	C18 H24 O6 S	368.13	5.676	367.123	Full match	No results	No results	328991	154593	275495	151024	134859	203965	123300	137569	161830	168879	183408	89511.4	86733.6	183154	91578.3	85557	282941	175188	87707.7	2.74018e+06	0.459442	-1.12204	0.977124	0.303292
Com_7217_neg	N2-Methylguanosine	C11 H15 N5 O5	297.108	4.8	296.101	Full match	Full match	Full match	3.83294e+06	2.04226e+06	2.36492e+06	3.34505e+06	1.64964e+06	1.42575e+06	1.68309e+06	1.68645e+06	1.4192e+06	2.96248e+06	1.92988e+06	1.48531e+06	1.68079e+06	1.63983e+06	1.71603e+06	1.87456e+06	2.1452e+06	1.81971e+06	1.61643e+06	2.07638e+06	1.2462	0.317534	0.19564	0.504642
Com_7223_neg	FAHFA (20:3/22:5)	C42 H66 O4	634.495	10.221	633.488	No results	Full match	No results	96873.2	68546.4	453548	80953.1	414642	106890	72580.2	78636.6	85154.4	607553	47297.4	285986	89366.1	75432.3	70178.6	50013.9	153537	59839.5	49206.6	84995.5	2.1384	1.09653	0.109432	0.66077
Com_728_neg	D-(-)-Glutamine	C5 H10 N2 O3	146.07	1.254	145.062	Full match	Full match	Full match	5.59642e+07	5.29555e+07	4.47173e+07	7.5264e+07	4.25201e+07	4.66645e+07	5.6491e+07	3.35118e+07	6.51514e+07	5.01325e+07	4.02189e+07	3.73153e+07	3.51815e+07	3.9477e+07	3.2157e+07	3.05531e+07	5.14711e+07	3.28787e+07	4.23504e+07	3.62391e+07	1.38516	0.470054	0.00237874	1.04366
Com_7340_neg	PE (18:1e/18:1)	C41 H80 N O7 P	729.57	11.414	728.563	No results	Full match	No results	1.20382e+06	778082	460235	1.00658e+06	892088	1.08161e+06	697333	713627	2.28119e+06	2.17339e+06	626079	285748	106088	502249	603882	356914	939585	460497	911183	344816	2.19737	1.13577	0.00516727	0.965935
Com_7350_neg	LPS 18:1	C24 H46 N O9 P	523.292	8.528	522.285	No results	Full match	No results	1.16241e+06	2.7414e+06	981281	1.40013e+06	631956	1.06658e+06	1.21117e+06	1.14737e+06	1.26435e+06	768662	2.06453e+06	588881	668205	350062	1.16302e+06	496160	771808	275168	370588	355544	1.74203	0.80077	0.0104822	0.914024
Com_736_neg	FAHFA (16:0/18:2)	C34 H62 O4	552.474	10.271	551.469	No results	Invalid mass	No results	1.79564e+07	1.33004e+07	4.8345e+07	1.47893e+07	3.39303e+07	2.36333e+07	2.07865e+07	1.86599e+07	2.44141e+07	4.11383e+07	9.13855e+06	2.44661e+07	1.50511e+07	1.85397e+07	1.23671e+07	1.23462e+07	2.23431e+07	1.93382e+07	1.05858e+07	1.36347e+07	1.62824	0.703315	0.0172297	0.871388
Com_7385_neg	PC (16:1e/22:5)	C46 H82 N O7 P	837.591	10.999	836.585	No results	Invalid mass	No results	3.37826e+06	3.04516e+06	2.41469e+06	3.35144e+06	1.89293e+06	1.97009e+06	1.43856e+06	2.26064e+06	2.97284e+06	2.55478e+06	1.72473e+06	1.09133e+06	2.62577e+06	2.11491e+06	1.70908e+06	783901	3.01442e+06	1.68332e+06	1.05385e+06	1.50619e+06	1.4606	0.546564	0.0173187	0.873525
Com_7402_neg	(1E)-1,7-bis(4-hydroxyphenyl)hept-1-en-3-one	C19 H20 O3	296.139	7.425	295.132	Invalid mass	No results	No results	623325	2.06404e+06	645400	1.42998e+06	633806	3.07155e+06	1.44785e+06	1.42465e+06	1.35135e+06	4.21257e+06	293689	262955	253416	275100	155826	187361	324982	175950	453129	416397	6.0399	2.59453	6.25688e-06	1.38065
Com_7411_neg	(+/-)9(10)-EpOME	C18 H32 O3	592.472	11.29	591.464	Invalid mass	No results	No results	2.46088e+06	2.65113e+06	2.28972e+06	1.91633e+06	1.30587e+06	3.25675e+06	3.26961e+06	1.77345e+06	2.50947e+06	3.22476e+06	374674	347516	401329	230872	937744	552180	580947	255224	444984	474413	5.36057	2.42239	7.28886e-09	1.48953
Com_7542_neg	Oleoyl-L-α-lysophosphatidic acid	C21 H41 O7 P	436.26	11.867	435.253	Full match	Full match	Full match	2.3654e+06	3.65656e+06	1.88735e+06	2.56379e+06	2.82793e+06	2.93671e+06	2.21087e+06	2.4322e+06	3.5027e+06	3.87224e+06	2.32787e+06	1.76713e+06	1.35395e+06	1.27285e+06	1.60856e+06	2.1276e+06	1.46231e+06	1.54183e+06	1.8416e+06	1.05623e+06	1.72713	0.788379	6.39811e-05	1.23814
Com_7567_neg	Arachidic Acid	C20 H40 O2	312.304	11.312	311.297	Full match	No results	Full match	2.45362e+06	2.41449e+06	2.00034e+06	819842	1.37483e+06	3.01569e+06	2.94275e+06	1.27716e+06	1.77022e+06	1.86824e+06	758972	770539	646272	578616	1.11774e+06	1.49366e+06	1.24499e+06	687167	962716	1.66492e+06	2.00866	1.00623	0.000893421	1.09576
Com_7598_neg	13,14-dihydro-15-keto-PGD2	C20 H32 O5	352.223	6.722	351.216	No results	No results	Full match	2.34699e+06	3.86429e+06	1.84701e+06	3.52491e+06	1.0675e+06	3.20825e+06	2.41183e+06	1.33745e+06	2.8168e+06	2.30368e+06	259367	181017	291356	253013	275041	261277	197068	145917	289496	662828	8.78032	3.13427	5.09311e-10	1.52274
Com_7654_neg	15-Deoxy-Δ12,14-prostaglandin D2	C20 H30 O4	316.205	6.878	315.197	Invalid mass	No results	No match	228781	449100	699680	571553	1.39922e+06	373850	497990	201563	695861	1.34463e+06	918166	291300	147042	968703	69844.7	68738.4	583363	427719	100507	739182	1.49777	0.582819	0.122822	0.638374
Com_7669_neg	23-Norcholic acid	C23 H38 O5	394.273	7.005	393.266	No results	No results	Full match	1.71486e+06	1.59435e+06	868787	1.11609e+06	2.42592e+06	1.61496e+06	1.5119e+06	541887	1.36319e+06	438340	138786	1.10261e+06	1.07243e+06	139632	336620	248022	2.81984e+06	197857	493633	185695	1.95843	0.969701	0.0104152	0.939782
Com_7708_neg	H-Gly-Pro-OH	C7 H12 N2 O3	172.085	1.305	171.078	No results	No results	Full match	641744	566826	418073	318907	243910	555358	393843	225828	296932	534786	1.19145e+06	1.0347e+06	1.81328e+06	1.82542e+06	1.50673e+06	1.59329e+06	1.68291e+06	2.21254e+06	1.59161e+06	1.13237e+06	0.269259	-1.89293	6.8044e-08	1.47123
Com_7715_neg	4-tert-butylphenol	C10 H14 O	150.105	7.292	149.098	Full match	No results	No results	578184	1.02472e+06	619829	500388	879751	2.81589e+06	854334	1.06983e+06	1.09436e+06	769441	101358	100260	109590	101923	105287	96524.6	117782	102910	99295.7	101865	9.84449	3.29932	1.46821e-07	1.5385
Com_7832_neg	Taurocholic acid sodium salt hydrate	C26 H45 N Na O7 S	538.279	6.073	537.272	No results	No results	Full match	1.55784e+06	219918	628583	720873	346254	700334	759690	2.78984e+06	315131	169058	135824	70871.9	78034.6	72603.3	482094	144129	96414.2	75319.3	96338.9	73261	6.19487	2.63107	0.000106043	1.23832
Com_7875_neg	PG (12:0/20:2)	C38 H71 O10 P	718.471	10.711	717.463	No results	Invalid mass	No results	102513	73728	1.47512e+06	111246	1.47921e+06	260817	179511	490020	319983	779928	42910.7	383951	54872.8	328437	53767.1	61601.4	346746	106511	120719	113864	3.26772	1.70829	0.0344936	0.771604
Com_7994_neg	Nonadecanoic acid	C19 H38 O2	298.288	11.515	297.281	No results	No results	Full match	1.30702e+06	1.07279e+06	2.97498e+06	1.39426e+06	1.66459e+06	1.61606e+06	1.05053e+06	1.25731e+06	2.1809e+06	2.6463e+06	496249	2.0938e+06	1.24971e+06	1.13121e+06	915547	701751	1.39641e+06	1.06585e+06	655466	1.15643e+06	1.58019	0.660102	0.0146602	0.891531
Com_80_neg	4-Hydroxybenzylcyanide	C8 H7 N O	133.053	5.323	132.046	No results	Full match	Full match	6.97506e+08	5.65243e+08	3.66272e+08	7.49473e+08	6.16949e+08	8.65634e+08	6.82776e+08	4.5995e+08	1.02531e+09	6.58206e+08	1.14387e+08	9.24394e+07	8.17726e+07	2.36861e+07	1.2851e+08	1.21908e+08	8.98875e+07	7.21399e+07	2.23547e+08	9.23596e+07	6.42617	2.68396	2.20093e-07	1.46387
Com_8021_neg	4-(octyloxy)benzoic acid	C15 H22 O3	250.157	6.836	249.15	Full match	No results	No results	1.73742e+06	2.22833e+06	778493	734357	832232	3.42476e+06	814406	1.92595e+06	937424	3.46849e+06	687877	197105	478726	368379	263729	290130	461221	271571	567151	398070	4.23746	2.0832	3.67076e-05	1.31036
Com_8044_neg	alpha-Benzylsuccinic acid	C11 H12 O4	208.074	6.1	207.067	No results	No results	Full match	168400	97148.5	107150	129965	85951.3	115683	100368	77858.3	106971	105866	875295	214566	79885	60154	66322.1	67127.1	100950	64972	111244	2.29204e+06	0.278536	-1.84406	0.404256	0.410618
Com_8045_neg	N-Acetyl-aspartic acid	C6 H9 N O5	175.048	1.336	174.041	No results	No results	Full match	765715	571026	531317	612954	819178	619706	622872	394731	706134	667480	2.21794e+06	1.51034e+06	1.76067e+06	1.91501e+06	1.53576e+06	1.66994e+06	1.92767e+06	1.82893e+06	1.46268e+06	1.38702e+06	0.366585	-1.44778	7.30624e-10	1.52281
Com_8062_neg	PC (18:2e/18:2)	C44 H82 N O7 P	813.591	11.431	812.583	No results	Invalid mass	No results	2.66445e+06	1.63225e+06	1.80796e+06	1.96836e+06	1.49597e+06	2.15254e+06	1.87241e+06	2.66699e+06	2.88959e+06	1.80849e+06	1.34953e+06	1.10342e+06	1.712e+06	1.52429e+06	1.6022e+06	453249	1.42053e+06	1.56809e+06	1.22005e+06	1.4103e+06	1.56836	0.649255	0.00410581	1.03339
Com_807_neg	Erythronolactone	C4 H6 O4	118.027	2.609	117.02	No results	Full match	Full match	1.70236e+07	1.47988e+07	1.03807e+07	1.35038e+07	1.09533e+07	1.1081e+07	1.0061e+07	7.22442e+06	1.28282e+07	1.26525e+07	1.94024e+07	1.73909e+07	1.99134e+07	1.45592e+07	2.01492e+07	1.38516e+07	2.43332e+07	2.01153e+07	2.4201e+07	3.20622e+07	0.585049	-0.773371	0.000115469	1.21313
Com_81_neg	SM (d14:1/20:0)	C39 H79 N2 O6 P	748.574	10.639	747.567	No results	Invalid mass	No results	1.0227e+09	8.62788e+08	7.82377e+08	8.52303e+08	4.17917e+08	6.84028e+08	6.02875e+08	6.18517e+08	7.2975e+08	5.23073e+08	5.12686e+08	5.25881e+08	5.54306e+08	5.04905e+08	4.73031e+08	6.14947e+08	5.51484e+08	5.09009e+08	4.39493e+08	4.39682e+08	1.38453	0.469401	0.00600895	0.997233
Com_8184_neg	Chaetocin	C30 H28 N6 O6 S4	696.093	5.644	695.085	No results	No results	Full match	158359	155748	136949	146936	137525	186010	136172	102173	161650	159351	99655.5	92478.8	83749.8	78214.4	2.34297e+06	80137.6	90993.4	83260.3	81890.1	90065.1	0.47412	-1.07668	0.569486	0.342926
Com_8201_neg	5-Aminoimidazole-4-carboxamide-1-beta-d-ribofuranosyl 5-monophosphate	C9 H15 N4 O8 P	338.063	5.257	337.056	No results	No results	Full match	4.0369e+06	1.95832e+06	1.32788e+06	2.90869e+06	2.65661e+06	1.88155e+06	2.80918e+06	1.93014e+06	2.09319e+06	1.3406e+06	592432	760642	638156	586371	543847	809852	1.19258e+06	430023	1.16622e+06	1.29991e+06	2.86072	1.51638	3.97089e-06	1.35343
Com_8226_neg	PC (16:0e/22:4)	C46 H86 N O7 P	841.622	11.427	840.615	No results	Invalid mass	No results	1.58754e+06	131769	132234	2.09609e+06	1.28863e+06	115395	1.20676e+06	775312	1.07064e+06	1.19726e+06	424461	918949	97181.1	80926	960528	2.31359e+06	608123	750658	790111	728186	1.2514	0.323541	0.723501	0.242582
Com_8270_neg	N6-Succinyl Adenosine	C14 H17 N5 O8	383.109	4.982	382.101	No results	No results	Full match	1.66072e+06	1.00954e+06	1.50564e+06	1.70706e+06	911532	1.52311e+06	928156	971105	1.03872e+06	1.28585e+06	1.00431e+06	766793	689555	655306	926831	619144	647424	774464	928495	777330	1.61001	0.687074	0.000215717	1.20137
Com_83_neg	Glycocholic acid	C26 H43 N O6	465.31	6.434	464.302	Full match	No results	No results	1.57998e+08	4.9738e+08	6.41674e+07	3.42102e+08	3.63934e+08	2.82528e+08	7.86426e+08	3.49172e+08	2.1702e+08	5.01748e+07	3.56216e+08	2.9706e+07	2.48004e+07	5.69298e+07	4.19492e+08	3.91185e+07	7.66414e+07	3.55001e+07	7.21426e+07	1.16393e+08	2.5355	1.34227	0.0130083	0.911819
Com_830_neg	PC (16:0/18:3)	C42 H78 N O8 P	801.555	10.377	800.547	No results	Invalid mass	No results	3.94809e+07	3.43863e+07	2.28852e+07	3.4184e+07	2.21197e+07	1.27446e+07	1.51039e+07	2.01281e+07	6.44056e+07	3.13829e+07	1.77145e+07	2.63866e+07	1.72605e+07	8.39843e+06	4.41038e+06	1.49431e+07	2.10438e+07	1.29234e+07	1.5766e+07	1.03161e+07	1.98991	0.992706	0.00658293	0.939586
Com_8325_neg	Thymidine 3,5-cyclic monophosphate	C10 H13 N2 O7 P	304.046	5.954	303.039	No results	No results	Full match	415679	341748	446508	403311	397402	278667	423876	427252	732633	339187	137856	480169	216848	193670	153914	337095	135564	367681	129560	231925	1.76416	0.818984	0.00186849	1.07328
Com_8515_neg	Delta-Tridecalactone	C13 H24 O2	212.178	7.448	211.171	No results	No results	Full match	947768	770144	1.19736e+06	1.15536e+06	1.06501e+06	1.43298e+06	877938	692098	822846	1.41733e+06	257110	199393	126004	121878	474421	424119	106654	411024	178812	206450	4.14182	2.05026	2.52459e-06	1.41614
Com_8543_neg	PC (16:0/22:6)	C46 H80 N O8 P	851.556	10.855	850.548	No results	Invalid mass	No results	1.1141e+06	1.19881e+06	85132	100975	79182.5	908812	71424.9	66900.7	942373	419652	54170.2	53398.9	180911	54981.1	85371.8	888908	197597	63300.3	547104	57326.1	2.28456	1.19192	0.16939	0.521787
Com_857_neg	10-Hydroxydecanoic acid	C10 H20 O3	142.136	6.86	141.129	Invalid mass	Invalid mass	No results	1.06425e+07	2.25184e+07	4.43473e+07	3.00173e+07	3.74281e+07	5.69005e+07	3.20655e+07	4.13238e+07	3.23798e+07	6.32603e+07	2.58886e+06	9.72661e+06	5.34967e+06	5.38062e+06	5.68652e+06	4.70685e+06	5.07782e+06	6.62046e+06	2.27812e+06	2.79013e+06	7.38728	2.88504	3.25206e-08	1.45564
Com_862_neg	L-Phenylalanine	C9 H11 N O2	165.079	4.868	164.072	Full match	Full match	Full match	4.51032e+07	4.57119e+07	3.73503e+07	2.47044e+07	2.60362e+07	4.12121e+07	2.78629e+07	1.99649e+07	2.51567e+07	3.36249e+07	2.6517e+07	1.66681e+07	3.02157e+07	2.2614e+07	2.77968e+07	3.27166e+07	2.64591e+07	2.31924e+07	3.94597e+07	1.62099e+07	1.24777	0.319351	0.101208	0.604364
Com_8745_neg	Prostaglandin B2	C20 H30 O4	334.213	7.025	333.207	No results	No results	Full match	2.22455e+06	1.85803e+06	2.20735e+06	1.2639e+06	1.9547e+06	1.5744e+06	1.25248e+06	1.08391e+06	2.22042e+06	1.85733e+06	476349	1.99744e+06	442210	553941	1.57853e+06	1.86349e+06	1.23578e+06	1.77117e+06	1.12051e+06	1.13151e+06	1.43761	0.523674	0.0382129	0.84246
Com_8751_neg	5-Hydroxytryptophol	C10 H11 N O2	177.079	5.331	176.072	No results	No results	Full match	220189	160891	137514	196811	700058	206074	256620	122405	249958	175277	111528	70349.3	66030	485960	86570.2	324943	75510	57037.9	81489.8	2.01871e+06	0.718089	-0.477764	0.378805	0.464414
Com_899_neg	FAHFA (18:0/20:2)	C38 H70 O4	590.527	11.103	589.519	No results	Full match	No results	1.00467e+07	7.54715e+06	2.84732e+07	7.21112e+06	1.89311e+07	9.61737e+06	7.09542e+06	9.60488e+06	1.52401e+07	2.9063e+07	4.68072e+06	2.28675e+07	1.10933e+07	1.38842e+07	7.41665e+06	5.98197e+06	1.24557e+07	1.11537e+07	5.60498e+06	1.069e+07	1.34963	0.432568	0.266285	0.478442
Com_9031_neg	Xanthosine	C10 H12 N4 O6	284.076	4.686	283.069	Full match	Full match	Full match	2.33125e+06	975930	997735	1.45552e+06	1.08279e+06	771143	799198	896820	994028	1.15385e+06	1.85811e+06	635459	900200	922532	1.48763e+06	1.28229e+06	807295	1.08004e+06	975589	795480	1.06642	0.0927755	0.690756	0.206379
Com_9040_neg	Lysopc 16:1	C24 H48 N O7 P	493.318	9.092	492.311	No results	No results	Full match	871402	1.17305e+06	1.27031e+06	1.44173e+06	826995	964581	1.35695e+06	670851	1.24966e+06	2.23908e+06	701126	604736	617493	416955	1.30794e+06	778388	631023	711432	1.05002e+06	998962	1.54317	0.625897	0.0103605	0.90692
Com_9044_neg	19(R)-Hydroxy-prostaglandin E2	C20 H32 O6	350.208	6.48	349.201	Invalid mass	No results	No results	1.7302e+06	2.00316e+06	1.8821e+06	1.98953e+06	2.10221e+06	1.86017e+06	2.07364e+06	2.07542e+06	2.43055e+06	950224	297578	319817	169569	1.22536e+06	1.03851e+06	1.22335e+06	587264	565129	679354	739858	2.78962	1.48007	0.000218149	1.25508
Com_9056_neg	Daidzein	C15 H10 O4	254.058	5.753	253.051	Full match	No results	No results	508352	224468	155809	504875	531920	228955	126858	163907	239187	150595	742158	245768	210766	526589	223726	422405	484208	1.07986e+06	1.53416e+06	1.11951e+06	0.430241	-1.21678	0.0154414	0.87737
Com_908_neg	3-Hydroxydecanoic acid	C10 H20 O3	188.142	6.856	187.134	Full match	Full match	Full match	1.00864e+07	2.12116e+07	4.15737e+07	2.82487e+07	3.50915e+07	5.34539e+07	3.01847e+07	3.88714e+07	3.04532e+07	5.91946e+07	2.45654e+06	9.08109e+06	5.10355e+06	5.05149e+06	5.34231e+06	4.41638e+06	4.70312e+06	6.1959e+06	2.13342e+06	2.61593e+06	7.39643	2.88683	2.95853e-08	1.45713
Com_9084_neg	SM (d14:2/23:0)	C42 H83 N2 O6 P	788.608	9.661	787.6	No results	Invalid mass	No results	1.7971e+06	1.51057e+06	1.40933e+06	1.62448e+06	579507	1.05149e+06	1.01752e+06	2.21849e+06	2.37529e+06	1.01064e+06	998734	1.0081e+06	1.49297e+06	925178	1.22768e+06	1.10642e+06	1.71121e+06	844564	688928	1.18158e+06	1.30478	0.383802	0.182452	0.504278
Com_9121_neg	Estrone	C18 H22 O2	540.331	7.181	539.323	Invalid mass	No results	No results	1.73909e+06	777710	1.15305e+06	1.57952e+06	1.00736e+06	703399	1.63911e+06	1.666e+06	786310	284603	98737.9	120067	416327	271835	256138	218333	822681	166023	311268	396454	3.68312	1.88093	7.38541e-05	1.24545
Com_9128_neg	Oleoyl-L-alpha-lysophosphatidic acid	C21 H41 O7 P	436.26	9.287	435.254	No results	No results	Full match	2.64335e+06	1.59814e+06	2.4914e+06	1.20657e+06	1.56747e+06	1.48696e+06	1.84639e+06	1.26761e+06	2.67271e+06	1.76203e+06	1.23581e+06	1.52455e+06	1.46074e+06	1.18708e+06	1.68479e+06	1.75936e+06	1.7658e+06	1.66055e+06	1.68075e+06	1.31032e+06	1.21434	0.280171	0.133431	0.61397
Com_915_neg	trans-Aconitic acid	C6 H6 O6	174.017	1.352	173.009	Full match	Full match	Full match	4.54174e+06	3.6396e+06	3.5036e+06	4.12556e+06	2.8343e+06	2.60347e+06	3.82689e+06	4.20609e+06	7.03338e+06	4.80182e+06	2.43332e+07	2.1622e+07	1.33294e+07	1.42363e+07	2.19463e+07	2.60905e+07	1.67842e+07	1.94059e+07	2.5147e+07	2.43369e+07	0.198408	-2.33346	5.80249e-11	1.53967
Com_9240_neg	4-Acetamidobutyric Acid	C6 H11 N O3	145.074	4.745	144.067	No results	No results	Full match	1.00652e+06	755680	702591	613354	728319	817280	663020	619349	926180	981569	732730	466832	728799	788457	493243	510445	1.54066e+06	748946	558430	1.84877e+06	0.928309	-0.107324	0.896408	0.238075
Com_925_neg	trans-10-Heptadecenoic Acid	C17 H32 O2	268.241	10.061	267.234	Full match	No results	No results	3.15519e+06	2.06187e+06	2.67766e+07	3.04823e+06	1.22276e+07	7.54743e+06	5.20998e+06	7.07931e+06	5.30919e+06	1.94767e+07	1.32372e+06	1.63506e+07	8.29734e+06	5.31062e+06	2.8105e+06	1.20358e+06	5.34561e+06	5.29871e+06	1.62722e+06	2.76887e+06	1.82555	0.86833	0.118521	0.617429
Com_9311_neg	LPE 20:1	C25 H50 N O7 P	507.334	10.234	506.326	No results	Full match	No results	1.37977e+06	1.01287e+06	1.20377e+06	1.09909e+06	741337	1.40685e+06	2.30318e+06	697748	1.93622e+06	1.13465e+06	334038	587643	573765	506362	705763	592938	488617	449172	945125	805031	2.15673	1.10885	0.000128355	1.21198
Com_934_neg	MGDG (22:1/18:2)	C49 H88 O10	896.643	9.919	895.635	No results	Invalid mass	No results	4.89642e+06	9.35946e+06	5.4388e+07	9.37506e+06	4.73807e+07	3.25788e+07	1.76303e+07	1.57909e+07	1.45021e+07	4.20293e+07	2.65424e+06	1.28146e+07	4.53834e+06	9.24541e+06	2.74674e+06	5.56422e+06	7.68664e+06	1.15634e+07	2.43163e+06	5.30395e+06	3.84096	1.94147	0.00121233	1.08395
Com_9385_neg	LPC 19:2	C27 H52 N O7 P	579.355	9.379	578.348	No results	Invalid mass	No results	1.69133e+06	876455	1.96003e+06	1.27118e+06	1.00876e+06	952508	1.78709e+06	825522	1.62518e+06	1.14628e+06	1.13226e+06	1.2284e+06	1.12387e+06	999696	1.5848e+06	1.02336e+06	1.1117e+06	695437	1.83362e+06	1.59643e+06	1.06608	0.0923178	0.697427	0.177934
Com_9455_neg	N'-(4-methoxybenzoyl)-2-[(1-naphthylmethyl)thio]acetohydrazide	C21 H20 N2 O3 S	416.094	5.979	415.086	Invalid mass	No results	No results	471962	100605	508181	268444	90624.2	99713.7	81948	79574.6	107432	103900	514992	419698	70365.8	1.09582e+06	169420	69482.1	720362	480286	126446	1.77646e+06	0.351327	-1.50911	0.0723724	0.683604
Com_9475_neg	Prostaglandin G2	C20 H32 O6	368.218	6.166	367.211	No results	No results	Full match	277053	483967	316200	413847	533021	354408	619241	570067	474090	189299	169590	181346	83660.6	133866	929029	1.84599e+06	258411	647660	543493	266921	0.836209	-0.258065	0.55333	0.288349
Com_949_neg	Hydroxyglutaric acid	C5 H8 O5	148.038	1.369	147.03	No results	No results	Full match	1.28407e+07	8.21914e+06	1.59828e+07	6.23719e+06	5.74987e+06	7.62508e+06	1.6232e+07	1.88214e+07	1.5027e+07	1.56638e+07	3.17594e+07	2.88295e+07	1.86479e+07	1.78762e+07	2.94194e+07	2.59883e+07	3.15148e+07	1.78502e+07	2.36028e+07	2.71509e+07	0.484481	-1.04549	0.000238639	1.22692
Com_957_neg	(+/-)12(13)-DiHOME	C18 H34 O4	314.246	7.167	313.239	Full match	Full match	Full match	7.18632e+06	1.114e+07	2.60841e+07	1.24664e+07	3.30967e+07	2.75339e+07	2.6138e+07	1.48118e+07	1.60129e+07	2.21814e+07	1.89853e+06	2.02469e+07	1.30799e+07	7.71996e+06	9.5364e+06	7.54465e+06	8.05899e+06	1.47355e+07	3.19561e+06	8.68768e+06	2.07648	1.05414	0.00799397	0.954093
Com_9587_neg	N-Acetyl-5-aminosalicylic acid	C9 H9 N O4	195.054	5.481	194.046	Full match	No results	Full match	2.35364e+06	1.28235e+06	769901	1.60764e+06	2.21104e+06	2.05118e+06	2.18498e+06	1.59413e+06	2.68753e+06	968612	234993	116372	181535	124176	339839	276278	131414	108705	189009	167282	9.47314	3.24384	2.23799e-10	1.52452
Com_960_neg	P-Toluenesulfonic acid	C7 H8 O3 S	172.02	5.335	171.013	No results	Full match	No results	7.32007e+06	5.0638e+06	4.20395e+06	5.47094e+06	1.02701e+07	6.09945e+06	4.5244e+06	4.69604e+06	7.72748e+06	7.62458e+06	4.44188e+06	4.02764e+06	5.15068e+06	2.27845e+06	3.40117e+06	4.80446e+06	4.0684e+06	3.61484e+07	1.21349e+07	3.84079e+06	0.784599	-0.349972	0.700574	0.156214
Com_968_neg	LPC 17:1	C25 H50 N O7 P	553.339	9.089	552.332	No results	Invalid mass	No results	2.31616e+07	2.26718e+07	3.0265e+07	3.04295e+07	1.87156e+07	2.26269e+07	3.03517e+07	1.75717e+07	3.31471e+07	4.23272e+07	1.82166e+07	1.82839e+07	2.09397e+07	1.15819e+07	2.92941e+07	1.91082e+07	1.66949e+07	1.63617e+07	2.54689e+07	2.39027e+07	1.35734	0.440781	0.0219181	0.837117
Com_9716_neg	Lithocholic Acid	C24 H40 O3	376.298	8.381	375.291	Full match	No results	Full match	272018	304076	1.27887e+06	265332	645790	321622	231710	1.9744e+06	286976	242082	117101	666476	143268	129199	409711	181178	148451	183645	130637	127981	2.60223	1.37975	0.014285	0.87954
Com_972_neg	D-(-)-Fructose	C6 H12 O6	180.064	1.317	179.057	Full match	Full match	Full match	2.40387e+07	2.29527e+07	2.046e+07	2.40212e+07	2.80157e+07	2.39516e+07	1.47738e+07	1.65029e+07	2.28062e+07	1.54786e+07	1.38757e+07	1.79821e+07	3.47023e+07	1.28299e+07	3.30662e+07	2.9976e+07	2.5002e+07	2.08636e+07	3.35254e+07	1.80795e+07	0.887866	-0.171587	0.566302	0.424002
Com_975_neg	PC (18:0e/20:4)	C46 H86 N O7 P	841.622	9.665	840.615	No results	Invalid mass	No results	3.86601e+07	1.55655e+07	1.99841e+07	4.05978e+07	2.55479e+07	1.5739e+07	2.92336e+07	1.62216e+07	2.08494e+07	1.69374e+07	1.56228e+07	1.48488e+07	2.32807e+07	3.21288e+07	1.85191e+07	8.4108e+06	4.95704e+06	4.99956e+06	1.79006e+07	2.28596e+07	1.46358	0.549502	0.0599621	0.756917
Com_9773_neg	ethyl 3-hydroxy-4,6-dimethoxy-2-oxoindoline-3-carboxylate	C13 H15 N O6	281.094	5.295	280.087	Invalid mass	No results	No results	298276	217949	186282	266607	204607	279156	221108	302216	318567	237437	83141.6	95297.7	89446.7	114687	130743	92745.1	91598.1	77206.2	110389	82211	2.61736	1.38811	4.1492e-10	1.51744
Com_9985_neg	Myricitrin	C21 H20 O12	464.1	5.918	463.093	Invalid mass	No results	No results	152530	1.03985e+06	1.19763e+06	1.88289e+06	726969	1.45724e+06	1.14412e+06	1.88574e+06	1.90231e+06	2.01922e+06	76299.6	311671	119524	75594.6	424245	124997	86066.2	83953.4	143907	81576.4	8.77614	3.13359	2.00587e-06	1.37345
Com_9987_neg	D-Fructose 6-phosphate	C6 H13 O9 P	260.031	1.329	259.023	No results	No results	Full match	734961	392626	440729	336627	669895	490054	678204	278266	424295	343521	1.0312e+06	875089	1.05633e+06	1.14794e+06	1.07817e+06	1.32644e+06	1.12852e+06	1.09261e+06	1.18909e+06	1.01377e+06	0.437801	-1.19165	7.55679e-06	1.41531
